# Supplementary material for: Investigating the effects of a cryptic splice site in the En2 splice acceptor sequence used in the IKMC knockout-first alleles
Source: Mamm Genome. 2024 Oct 1;35(4):633–44. doi: 10.1007/s00335-024-10071-2 (PMC11522132; doi:10.1007/s00335-024-10071-2)
Supplement: Supplementary file 1 — Supplementary Material 1 [file 335_2024_10071_MOESM1_ESM.xlsx]

## Sheet: online resource 1
Gene	Forward primer	Reverse primer			Mammalian Genome Investigating the effects of a cryptic splice site in the En2 splice acceptor sequence used in the IKMC knockout-first alleles Prerna Nair, Karen P. Steel, Morag A. Lewis Wolfson Sensory, Pain and Regeneration Centre, King’s College London, SE1 1UL, UK Corresponding author: Morag A. Lewis (morag.lewis@kcl.ac.uk) Table with sequences of primers used for short-range PCR and sequenc…
A430005L14Rik	CGATTGAGACTTGGCGGAGG	GAAGTTCGTCTGTCCGTAGC
Amz2	GGTATGAAGGATGAACGTGCC	GAGACGTCACATTGCCTTCG
Arsg	AGAAGTGTGAGCTGGCAGG	CCCGTCCATCAAATTTCCGG
Ccdc50	TGTGTAGAGATTTTGCCGTCC	CTCAATGGTTAGCTTCTCCTGG
Cdh23	ACCTGGCCATCATCATCACG	CTCCGCTGATGTAGTCCAGG
Col4a3	AGGAAAGGAGACATTGGCCC	CTTTCAAGCCTGGCCATCC
Dclk1	TTCCCGGAGAAGCAAGTCC	TCCCAAGCTCATCACCTTCC
Evi5	AGGTTGGTTACTGTCAGGGC	TGACTTGGTAAGCTGACTGG
Fzd6	ACACTTTTGGCATCCGATGG	TTTCGCTTAAAGAACCCGGC
Grm8	CCACCCATATTCACCAAGCC	TGATTGAGCAATGCAAACACC
Klhl18	CAGCAAGATGACCTGGTACG	CACTTCCACCACATTCAGGG
Myo19	GTGGTCAGTGGAGAGAGTGG	CTCAGTGTGCATGCGTTCC
Myo7a	TGGACAGTCAGGAGTATGCC	CAGCTCATCAGGTCTGGGG
Ninl	GGCCAGGGTTAACTTTGAGG	GTGACCACTGCTTCCAATCC
Ocm	CATCACGGACATTCTGAGCG	CGGTCAGTTCTCTAGCGTCG
Pex3	GAGAGAGGCCTTAATGCAGC	GGACTCGCAAAAGAACCACC
Ptprd	TCCCGGGTTCTCTTATCAGC	CAAGCTCCACAGTATCCAGC
Sgms1	ATTTTAACCGGGTGCAGTGG	ACTTGAGCTTCCCAGTCTCC
Sik3	CGAAAACTTACTTCTGGACGC	CAGTGTGCTCCCATCAAACG
Spns2	GACATCCAGCAGCACTTTGG	CTCGGGACAGGACTAGTAGC
Srrm4	AGCCCTAAAAGCAAAAGACGG	CAGTGGTTCTTGGAGCAGC
Srsf7	CTACGGGCGGTATGGAGG	TGATAGTTCAACCCTCACTCG
Tgm6	ACCCAGTCTATGTCACCAGG	ACCAGCTCTCATTCCAGACG
Usp42	GCAGACACACATTACCCAGG	ACTCGGGATCTTAGGTAGCC
Wbp2	AAGAATCACTCAGAGGGCGG	AGGTAAAAGGGCATCATGAAGG
Whrn	CCTTGGCATTTACATCACTGG	CTTCTGTGTGGTCCCCTGG
Zfps719	CAGTTGGGAGCAGAGGAGC	ATGTTTGGTGACTTCGCTGG
