# Supplementary material for: Investigating the effects of a cryptic splice site in the En2 splice acceptor sequence used in the IKMC knockout-first alleles
Source: Mamm Genome. 2024 Oct 1;35(4):633–44. doi: 10.1007/s00335-024-10071-2 (PMC11522132; doi:10.1007/s00335-024-10071-2)
Supplement: Supplementary file 2 — Supplementary Material 2 [file 335_2024_10071_MOESM2_ESM.xlsx]

## Sheet: online resource 2
Gene ID	Gene name	Critical exon(s)	Prediction	Has multiple designs across different predictions?					Mammalian Genome Investigating the effects of a cryptic splice site in the En2 splice acceptor sequence used in the IKMC knockout-first alleles Prerna Nair, Karen P. Steel, Morag A. Lewis Wolfson Sensory, Pain and Regeneration Centre, King’s College London, SE1 1UL, UK Corresponding author: Morag A. Lewis (morag.lewis@kcl.ac.uk) This table shows the transcription outcome predictions for 14262 all…
ENSMUSG00000026882	4930568D16Rik	ENSMUSE00000163848, ENSMUSE00000163844	En2-induced stop codon (truncated)
ENSMUSG00000060512	0610040J01Rik	ENSMUSE00000391744	En2-induced stop codon (truncated)
ENSMUSG00000050555	Hyls1	ENSMUSE00000701722	En2-induced stop codon (truncated)
ENSMUSG00000002396	Ocel1	ENSMUSE00000213375, ENSMUSE00000433984	En2-induced stop codon (truncated)
ENSMUSG00000034829	Nxnl1	ENSMUSE00000914521	En2-induced stop codon (truncated)
ENSMUSG00000042988	Notum	ENSMUSE00001300286, ENSMUSE00000668864	En2-induced stop codon (truncated)
ENSMUSG00000028591	Pramel13	ENSMUSE00000180478, ENSMUSE00000378399	En2-induced stop codon (truncated)
ENSMUSG00000039330	Tsga10ip	ENSMUSE00000258013, ENSMUSE00000342002	En2-induced stop codon (truncated)
ENSMUSG00000067615	Krt81	ENSMUSE00000132387, ENSMUSE00000393707	En2-induced stop codon (truncated)
ENSMUSG00000028040	Efna4	ENSMUSE00000309999, ENSMUSE00000367062	En2-induced stop codon (truncated)
ENSMUSG00000050240	Hic2	ENSMUSE00000562482	En2-induced stop codon (truncated)
ENSMUSG00000047084	Ngrn	ENSMUSE00001295966	En2-induced stop codon (truncated)
ENSMUSG00000060260	Pwwp2b	ENSMUSE00000911429	En2-induced stop codon (truncated)
ENSMUSG00000043284	Tmem11	ENSMUSE00000337305	En2-induced stop codon (truncated)
ENSMUSG00000047423	AI837181	ENSMUSE00000848479	En2-induced stop codon (truncated)
ENSMUSG00000039680	Mrps6	ENSMUSE00001306557	En2-induced stop codon (truncated)
ENSMUSG00000025838	Pramel6	ENSMUSE00000153556, ENSMUSE00000548342	En2-induced stop codon (truncated)
ENSMUSG00000061650	Med9	ENSMUSE00000471023	En2-induced stop codon (truncated)
ENSMUSG00000044499	Hs3st5	ENSMUSE00000357871	En2-induced stop codon (truncated)
ENSMUSG00000055069	Rab39	ENSMUSE00000447052	En2-induced stop codon (truncated)
ENSMUSG00000055707	Klhl26	ENSMUSE00000434922	En2-induced stop codon (truncated)
ENSMUSG00000046675	Tmem251	ENSMUSE00000652642	En2-induced stop codon (truncated)
ENSMUSG00000045053	Kcng3	ENSMUSE00000402818	En2-induced stop codon (truncated)
ENSMUSG00000036412	Arsi	ENSMUSE00000295690	En2-induced stop codon (truncated)
ENSMUSG00000078605	E030025P04Rik	ENSMUSE00000670931, ENSMUSE00000670930	En2-induced stop codon (truncated)
ENSMUSG00000057596	Trim30d	ENSMUSE00000481920, ENSMUSE00000481016	En2-induced stop codon (truncated)
ENSMUSG00000050982	Apol10a	ENSMUSE00000375852	En2-induced stop codon (truncated)
ENSMUSG00000050014	Apol10b	ENSMUSE00001035367	En2-induced stop codon (truncated)
ENSMUSG00000036938	Try5	ENSMUSE00001305247, ENSMUSE00001072420	En2-induced stop codon (truncated)
ENSMUSG00000048572	Tmem252	ENSMUSE00000642320	En2-induced stop codon (truncated)
ENSMUSG00000071716	Apol7e	ENSMUSE00000648171	En2-induced stop codon (truncated)	Yes
ENSMUSG00000059213	Ddn	ENSMUSE00000494730	En2-induced stop codon (truncated)
ENSMUSG00000057346	Apol9a	ENSMUSE00001078373	En2-induced stop codon (truncated)
ENSMUSG00000070617	Pramel23	ENSMUSE00000548346, ENSMUSE00000524292	En2-induced stop codon (truncated)
ENSMUSG00000078508	Pramel30	ENSMUSE00000989066, ENSMUSE00000667412	En2-induced stop codon (truncated)
ENSMUSG00000070619	Pramel31	ENSMUSE00000519858, ENSMUSE00000596033	En2-induced stop codon (truncated)
ENSMUSG00000078518	Gm13030	ENSMUSE00000667614	En2-induced stop codon (truncated)
ENSMUSG00000068252	Apol7b	ENSMUSE00000622981	En2-induced stop codon (truncated)
ENSMUSG00000032083	Apoa1	ENSMUSE00000364510	En2-induced stop codon (truncated)
ENSMUSG00000032641	Gpr19	ENSMUSE00000315289	En2-induced stop codon (truncated)
ENSMUSG00000019278	Dpep1	ENSMUSE00000292724, ENSMUSE00000373076	En2-induced stop codon (truncated)
ENSMUSG00000003934	Efnb3	ENSMUSE00000367325, ENSMUSE00000330480	En2-induced stop codon (truncated)
ENSMUSG00000041681	Iapp	ENSMUSE00000297336	En2-induced stop codon (truncated)
ENSMUSG00000075370	Igll1	ENSMUSE00000645533, ENSMUSE00000783602	En2-induced stop codon (truncated)
ENSMUSG00000022054	Nefm	ENSMUSE00000265638	En2-induced stop codon (truncated)
ENSMUSG00000063457	Rps15	ENSMUSE00000574856, ENSMUSE00000424321	En2-induced stop codon (truncated)
ENSMUSG00000040824	Snrpd2	ENSMUSE00000518660, ENSMUSE00000235315	En2-induced stop codon (truncated)
ENSMUSG00000022997	Wnt1	ENSMUSE00000132551, ENSMUSE00000336583	En2-induced stop codon (truncated)
ENSMUSG00000035242	Oaz1	ENSMUSE00001009540, ENSMUSE00000305315	En2-induced stop codon (truncated)
ENSMUSG00000031393	Mecp2	ENSMUSE00000551616, ENSMUSE00000828523	En2-induced stop codon (truncated)
ENSMUSG00000030247	Kcnj8	ENSMUSE00000369261	En2-induced stop codon (truncated)
ENSMUSG00000041571	Selenow	ENSMUSE00000637140, ENSMUSE00000408718	En2-induced stop codon (truncated)
ENSMUSG00000049001	Ndnf	ENSMUSE00000331399, ENSMUSE00000368430	En2-induced stop codon (truncated)
ENSMUSG00000021624	Cd180	ENSMUSE00000338208	En2-induced stop codon (truncated)
ENSMUSG00000016252	Atp5e	ENSMUSE00000170293, ENSMUSE00000782485	En2-induced stop codon (truncated)
ENSMUSG00000018239	Zcchc10	ENSMUSE00000103823, ENSMUSE00000374181	En2-induced stop codon (truncated)
ENSMUSG00000029607	Ankrd61	ENSMUSE00000685070	En2-induced stop codon (truncated)
ENSMUSG00000079450	Cldn34c1	ENSMUSE00000695238	En2-induced stop codon (truncated)
ENSMUSG00000047363	Cstad	ENSMUSE00000662814	En2-induced stop codon (truncated)
ENSMUSG00000054428	Atpif1	ENSMUSE00000726164	En2-induced stop codon (truncated)
ENSMUSG00000070476	Fam217b	ENSMUSE00000551481	En2-induced stop codon (truncated)
ENSMUSG00000071074	Yipf3	ENSMUSE00001288031, ENSMUSE00000807221	En2-induced stop codon (truncated)
ENSMUSG00000025967	Eef1b2	ENSMUSE00000154519, ENSMUSE00000812439	En2-induced stop codon (truncated)
ENSMUSG00000027483	Bpifa1	ENSMUSE00001265520, ENSMUSE00000169986	En2-induced stop codon (truncated)
ENSMUSG00000044018	Mrpl50	ENSMUSE00000370157	En2-induced stop codon (truncated)
ENSMUSG00000034345	Gtf2h5	ENSMUSE00000514363	En2-induced stop codon (truncated)
ENSMUSG00000053390	Zfp952	ENSMUSE00001301612	En2-induced stop codon (truncated)
ENSMUSG00000051413	Plagl2	ENSMUSE00000681634	En2-induced stop codon (truncated)
ENSMUSG00000030802	Bckdk	ENSMUSE00001268185, ENSMUSE00000632296	En2-induced stop codon (truncated)
ENSMUSG00000033355	Rtp4	ENSMUSE00000405960	En2-induced stop codon (truncated)
ENSMUSG00000018012	Rac3	ENSMUSE00000148268, ENSMUSE00000148274	En2-induced stop codon (truncated)
ENSMUSG00000050503	Fbxl22	ENSMUSE00000392068	En2-induced stop codon (truncated)
ENSMUSG00000059772	Slx1b	ENSMUSE00001209105, ENSMUSE00000818270	En2-induced stop codon (truncated)
ENSMUSG00000019923	Zwint	ENSMUSE00000286839, ENSMUSE00001223572	En2-induced stop codon (truncated)
ENSMUSG00000037095	Lrg1	ENSMUSE00000421190	En2-induced stop codon (truncated)
ENSMUSG00000046561	Arsj	ENSMUSE00000586952	En2-induced stop codon (truncated)
ENSMUSG00000032244	Fem1b	ENSMUSE00000334308	En2-induced stop codon (truncated)
ENSMUSG00000079445	B3gnt7	ENSMUSE00000695113	En2-induced stop codon (truncated)
ENSMUSG00000049090	Zadh2	ENSMUSE00000387316	En2-induced stop codon (truncated)
ENSMUSG00000050700	Emilin3	ENSMUSE00000382962, ENSMUSE00000332813	En2-induced stop codon (truncated)
ENSMUSG00000028794	A3galt2	ENSMUSE00000378209	En2-induced stop codon (truncated)
ENSMUSG00000026739	Bmi1	ENSMUSE00000291074, ENSMUSE00000471418	En2-induced stop codon (truncated)
ENSMUSG00000045932	Ifit2	ENSMUSE00000662720	En2-induced stop codon (truncated)
ENSMUSG00000074361	C5ar2	ENSMUSE00000637088	En2-induced stop codon (truncated)
ENSMUSG00000041037	Irgq	ENSMUSE00000317876	En2-induced stop codon (truncated)
ENSMUSG00000046845	Il1f10	ENSMUSE00000387943, ENSMUSE00000385937	En2-induced stop codon (truncated)
ENSMUSG00000024298	Zfp871	ENSMUSE00000912250	En2-induced stop codon (truncated)
ENSMUSG00000045216	Hs6st1	ENSMUSE00000550593	En2-induced stop codon (truncated)
ENSMUSG00000021453	Gadd45g	ENSMUSE00000117998, ENSMUSE00000239980	En2-induced stop codon (truncated)
ENSMUSG00000028044	Cks1b	ENSMUSE00001241430, ENSMUSE00000175425	En2-induced stop codon (truncated)
ENSMUSG00000030669	Calca	ENSMUSE00000201833, ENSMUSE00000378782	En2-induced stop codon (truncated)
ENSMUSG00000042462	Dctpp1	ENSMUSE00000290885, ENSMUSE00000362732	En2-induced stop codon (truncated)
ENSMUSG00000037214	Thap1	ENSMUSE00000250934, ENSMUSE00000358931	En2-induced stop codon (truncated)
ENSMUSG00000023939	Mrpl14	ENSMUSE00000136513	En2-induced stop codon (truncated)
ENSMUSG00000032080	Apoa4	ENSMUSE00000402755	En2-induced stop codon (truncated)
ENSMUSG00000015787	Abo	ENSMUSE00000662955	En2-induced stop codon (truncated)	Yes
ENSMUSG00000074472	Zfp872	ENSMUSE00001049968	En2-induced stop codon (truncated)
ENSMUSG00000033576	Apol6	ENSMUSE00000759936	En2-induced stop codon (truncated)
ENSMUSG00000032079	Apoa5	ENSMUSE00000412468	En2-induced stop codon (truncated)
ENSMUSG00000044348	Slc25a53	ENSMUSE00000694148	En2-induced stop codon (truncated)
ENSMUSG00000019817	Plagl1	ENSMUSE00000716067	En2-induced stop codon (truncated)
ENSMUSG00000028039	Efna3	ENSMUSE00001261867, ENSMUSE00000673177	En2-induced stop codon (truncated)
ENSMUSG00000005864	Cnga2	ENSMUSE00000208452, ENSMUSE00000275590	En2-induced stop codon (truncated)
ENSMUSG00000047759	Hs3st3a1	ENSMUSE00000427861	En2-induced stop codon (truncated)
ENSMUSG00000041202	Pla2g2d	ENSMUSE00000181806, ENSMUSE00000284716	En2-induced stop codon (truncated)
ENSMUSG00000068134	Zfp120	ENSMUSE00001266582	En2-induced stop codon (truncated)
ENSMUSG00000003282	Plag1	ENSMUSE00000177484	En2-induced stop codon (truncated)
ENSMUSG00000040809	Chil3	ENSMUSE00001005199, ENSMUSE00000803752	En2-induced stop codon (truncated)
ENSMUSG00000054136	Adm2	ENSMUSE00000435192	En2-induced stop codon (truncated)
ENSMUSG00000079642	Gm6268	ENSMUSE00000702185, ENSMUSE00000702184	En2-induced stop codon (truncated)
ENSMUSG00000079532	Ctag2l2	ENSMUSE00001012944, ENSMUSE00000698193	En2-induced stop codon (truncated)
ENSMUSG00000032937	Fshr	ENSMUSE00000357035	En2-induced stop codon (truncated)
ENSMUSG00000027584	Oprl1	ENSMUSE00001213207, ENSMUSE00000765382	En2-induced stop codon (truncated)
ENSMUSG00000022706	Mrpl40	ENSMUSE00000129659, ENSMUSE00000389840	En2-induced stop codon (truncated)
ENSMUSG00000032698	Lmo2	ENSMUSE00000827799	En2-induced stop codon (truncated)
ENSMUSG00000042429	Adora1	ENSMUSE00000539207	En2-induced stop codon (truncated)
ENSMUSG00000049721	Gal3st1	ENSMUSE00000739079	En2-induced stop codon (truncated)
ENSMUSG00000055312	Them7	ENSMUSE00000441675	En2-induced stop codon (truncated)
ENSMUSG00000048732	Klhl11	ENSMUSE00000352668	En2-induced stop codon (truncated)
ENSMUSG00000050592	Fam78a	ENSMUSE00000333044	En2-induced stop codon (truncated)
ENSMUSG00000040841	Six5	ENSMUSE00000235459, ENSMUSE00000348573	En2-induced stop codon (truncated)
ENSMUSG00000046321	Hs3st2	ENSMUSE00000527422	En2-induced stop codon (truncated)
ENSMUSG00000021070	Bdkrb2	ENSMUSE00000652399	En2-induced stop codon (truncated)
ENSMUSG00000046516	Cox17	ENSMUSE00000715520	En2-induced stop codon (truncated)
ENSMUSG00000068615	Gjd2	ENSMUSE00000563024	En2-induced stop codon (truncated)
ENSMUSG00000051246	Msantd1	ENSMUSE00000397729, ENSMUSE00000372608	En2-induced stop codon (truncated)
ENSMUSG00000018470	Kcnab3	ENSMUSE00001250558, ENSMUSE00001257516	En2-induced stop codon (truncated)
ENSMUSG00000089687	Rab42	ENSMUSE00000890917	En2-induced stop codon (truncated)
ENSMUSG00000020793	Galr2	ENSMUSE00000402721	En2-induced stop codon (truncated)
ENSMUSG00000039989	Cbx4	ENSMUSE00001206562, ENSMUSE00000397473	En2-induced stop codon (truncated)
ENSMUSG00000071113	Mboat4	ENSMUSE00000608478	En2-induced stop codon (truncated)
ENSMUSG00000035454	Samt3	ENSMUSE00000303153	En2-induced stop codon (truncated)
ENSMUSG00000075427	Or10ad1c	ENSMUSE00000875980	En2-induced stop codon (truncated)
ENSMUSG00000025794	Rpl14	ENSMUSE00000482512, ENSMUSE00000490807	En2-induced stop codon (truncated)
ENSMUSG00000031202	Rab39b	ENSMUSE00000623367	En2-induced stop codon (truncated)
ENSMUSG00000032449	Slc25a36	ENSMUSE00001247147, ENSMUSE00000332885	En2-induced stop codon (truncated)
ENSMUSG00000058546	Rpl23a	ENSMUSE00001299594, ENSMUSE00000661710	En2-induced stop codon (truncated)
ENSMUSG00000058600	Rpl30	ENSMUSE00001231643, ENSMUSE00001252601	En2-induced stop codon (truncated)
ENSMUSG00000018500	Adora2b	ENSMUSE00000105761	En2-induced stop codon (truncated)
ENSMUSG00000020232	Hmg20b	ENSMUSE00001216262, ENSMUSE00001252995	En2-induced stop codon (truncated)
ENSMUSG00000056966	Gjc3	ENSMUSE00000391241	En2-induced stop codon (truncated)
ENSMUSG00000047658	Gal3st3	ENSMUSE00000343026	En2-induced stop codon (truncated)
ENSMUSG00000061923	Odf1	ENSMUSE00000402350	En2-induced stop codon (truncated)
ENSMUSG00000056459	Zbtb25	ENSMUSE00000953941	En2-induced stop codon (truncated)
ENSMUSG00000040694	Apobec2	ENSMUSE00000315504	En2-induced stop codon (truncated)
ENSMUSG00000030413	Pglyrp1	ENSMUSE00000236781, ENSMUSE00000504883	En2-induced stop codon (truncated)
ENSMUSG00000070547	Mrgprb1	ENSMUSE00000593974	En2-induced stop codon (truncated)
ENSMUSG00000057835	Zfp119a	ENSMUSE00000541904	En2-induced stop codon (truncated)
ENSMUSG00000023723	Mrps23	ENSMUSE00000264864, ENSMUSE00000720823	En2-induced stop codon (truncated)
ENSMUSG00000096798	Gm6309	ENSMUSE00000963247, ENSMUSE00000942429	En2-induced stop codon (truncated)
ENSMUSG00000024824	Rad9a	ENSMUSE00000145280, ENSMUSE00000427091	En2-induced stop codon (truncated)
ENSMUSG00000022634	Yaf2	ENSMUSE00001274177, ENSMUSE00000552993	En2-induced stop codon (truncated)
ENSMUSG00000025732	Mcrip2	ENSMUSE00000152645, ENSMUSE00000256255	En2-induced stop codon (truncated)
ENSMUSG00000022760	Thap7	ENSMUSE00001259786, ENSMUSE00000130195	En2-induced stop codon (truncated)
ENSMUSG00000029526	1700123K08Rik	ENSMUSE00001085552, ENSMUSE00000189808	En2-induced stop codon (truncated)
ENSMUSG00000021545	1700067P10Rik	ENSMUSE00000353087	En2-induced stop codon (truncated)
ENSMUSG00000007877	Tcap	ENSMUSE00000282588	En2-induced stop codon (truncated)
ENSMUSG00000037536	Fbxo34	ENSMUSE00001292643	En2-induced stop codon (truncated)
ENSMUSG00000078621	Hbb-bh2	ENSMUSE00000671389, ENSMUSE00000671388	En2-induced stop codon (truncated)
ENSMUSG00000056399	Prss34	ENSMUSE00000390483, ENSMUSE00000348432	En2-induced stop codon (truncated)
ENSMUSG00000061787	Rps17	ENSMUSE00001280446, ENSMUSE00000764996	En2-induced stop codon (truncated)
ENSMUSG00000049517	Rps23	ENSMUSE00000487946, ENSMUSE00000519512	En2-induced stop codon (truncated)
ENSMUSG00000050222	Il17d	ENSMUSE00000558479	En2-induced stop codon (truncated)
ENSMUSG00000051517	Arhgef39	ENSMUSE00001204783, ENSMUSE00000784570	En2-induced stop codon (truncated)
ENSMUSG00000001270	Ckb	ENSMUSE00000116404, ENSMUSE00000513645	En2-induced stop codon (truncated)
ENSMUSG00000063065	Mapk3	ENSMUSE00000489861, ENSMUSE00000500924	En2-induced stop codon (truncated)
ENSMUSG00000030909	Anks4b	ENSMUSE00000455888	En2-induced stop codon (truncated)
ENSMUSG00000027602	Map1lc3a	ENSMUSE00000826062	En2-induced stop codon (truncated)
ENSMUSG00000072872	Rybp	ENSMUSE00000652704, ENSMUSE00000652703	En2-induced stop codon (truncated)
ENSMUSG00000075327	Zbtb2	ENSMUSE00000905791	En2-induced stop codon (truncated)
ENSMUSG00000084845	Tmem240	ENSMUSE00000841208, ENSMUSE00000800425	En2-induced stop codon (truncated)
ENSMUSG00000079432	Gm15023	ENSMUSE00000974713, ENSMUSE00000982099	En2-induced stop codon (truncated)
ENSMUSG00000029030	Tprgl	ENSMUSE00001208136, ENSMUSE00000342958	En2-induced stop codon (truncated)
ENSMUSG00000019822	Smpd2	ENSMUSE00001304868, ENSMUSE00001297895	En2-induced stop codon (truncated)
ENSMUSG00000015289	Lage3	ENSMUSE00000209212, ENSMUSE00000209210	En2-induced stop codon (truncated)
ENSMUSG00000010054	Tusc2	ENSMUSE00000254234, ENSMUSE00000221065	En2-induced stop codon (truncated)
ENSMUSG00000022550	Adck5	ENSMUSE00001264062, ENSMUSE00001246091	En2-induced stop codon (truncated)
ENSMUSG00000061068	Mcpt4	ENSMUSE00001052994, ENSMUSE00000615640	En2-induced stop codon (truncated)
ENSMUSG00000025494	Sigirr	ENSMUSE00000492113, ENSMUSE00000511621	En2-induced stop codon (truncated)
ENSMUSG00000035759	Bbs10	ENSMUSE00000254304	En2-induced stop codon (truncated)
ENSMUSG00000032578	Cish	ENSMUSE00001256645, ENSMUSE00000893758	En2-induced stop codon (truncated)
ENSMUSG00000036748	Cuedc2	ENSMUSE00000310236, ENSMUSE00000381567	En2-induced stop codon (truncated)
ENSMUSG00000042788	Fam166b	ENSMUSE00000350352, ENSMUSE00000347613	En2-induced stop codon (truncated)
ENSMUSG00000013822	Elof1	ENSMUSE00000894976	En2-induced stop codon (truncated)
ENSMUSG00000030037	Mrpl53	ENSMUSE00001266981, ENSMUSE00001230918	En2-induced stop codon (truncated)
ENSMUSG00000015467	Egfl8	ENSMUSE00001259834, ENSMUSE00000887587	En2-induced stop codon (truncated)
ENSMUSG00000030666	Calcb	ENSMUSE00000201827, ENSMUSE00000300644	En2-induced stop codon (truncated)
ENSMUSG00000067430	Zfp763	ENSMUSE00000478437	En2-induced stop codon (truncated)
ENSMUSG00000046811	Gltpd2	ENSMUSE00000356899	En2-induced stop codon (truncated)
ENSMUSG00000034837	Gnat1	ENSMUSE00000220892, ENSMUSE00000252109	En2-induced stop codon (truncated)
ENSMUSG00000016344	Ppdpf	ENSMUSE00000706039	En2-induced stop codon (truncated)
ENSMUSG00000068959	Zfp619	ENSMUSE00000675247	En2-induced stop codon (truncated)
ENSMUSG00000038300	Pth2	ENSMUSE00000270254	En2-induced stop codon (truncated)
ENSMUSG00000015312	Gadd45b	ENSMUSE00000102007, ENSMUSE00000304093	En2-induced stop codon (truncated)
ENSMUSG00000042660	Wdr55	ENSMUSE00000276230, ENSMUSE00000339981	En2-induced stop codon (truncated)
ENSMUSG00000040770	Il25	ENSMUSE00000320935	En2-induced stop codon (truncated)
ENSMUSG00000026829	Gbgt1	ENSMUSE00000412306	En2-induced stop codon (truncated)
ENSMUSG00000039001	Rps21	ENSMUSE00001271416, ENSMUSE00000638611	En2-induced stop codon (truncated)
ENSMUSG00000078439	Smim24	ENSMUSE00000665815, ENSMUSE00000719466	En2-induced stop codon (truncated)
ENSMUSG00000027409	1700020A23Rik	ENSMUSE00000169246	En2-induced stop codon (truncated)
ENSMUSG00000027076	Timm10	ENSMUSE00000165850	En2-induced stop codon (truncated)
ENSMUSG00000029328	Hnrnpdl	ENSMUSE00001309529, ENSMUSE00001236988	En2-induced stop codon (truncated)
ENSMUSG00000031149	Praf2	ENSMUSE00000206888, ENSMUSE00000242962	En2-induced stop codon (truncated)
ENSMUSG00000033475	Tomm6	ENSMUSE00001224498, ENSMUSE00000825910	En2-induced stop codon (truncated)
ENSMUSG00000004285	Atp6v1f	ENSMUSE00001261029	En2-induced stop codon (truncated)
ENSMUSG00000015542	Nat9	ENSMUSE00001286184, ENSMUSE00000440957	En2-induced stop codon (truncated)
ENSMUSG00000054312	Mrps21	ENSMUSE00000806703	En2-induced stop codon (truncated)
ENSMUSG00000043162	Pyurf	ENSMUSE00000698857	En2-induced stop codon (truncated)
ENSMUSG00000045503	Sys1	ENSMUSE00001032138	En2-induced stop codon (truncated)
ENSMUSG00000038489	Polr2l	ENSMUSE00000668186	En2-induced stop codon (truncated)
ENSMUSG00000026032	Ndufb3	ENSMUSE00000343428	En2-induced stop codon (truncated)
ENSMUSG00000020163	Uqcr11	ENSMUSE00001264246	En2-induced stop codon (truncated)
ENSMUSG00000035399	Oser1	ENSMUSE00000665105	En2-induced stop codon (truncated)
ENSMUSG00000000686	Abhd15	ENSMUSE00000587505	En2-induced stop codon (truncated)
ENSMUSG00000051256	Jagn1	ENSMUSE00000652394	En2-induced stop codon (truncated)
ENSMUSG00000002416	Ndufb2	ENSMUSE00001307352, ENSMUSE00001307686	En2-induced stop codon (truncated)
ENSMUSG00000034793	G6pc3	ENSMUSE00001249403, ENSMUSE00000514901	En2-induced stop codon (truncated)
ENSMUSG00000022215	Fitm1	ENSMUSE00000317360	En2-induced stop codon (truncated)
ENSMUSG00000037086	Prr32	ENSMUSE00000323019	En2-induced stop codon (truncated)
ENSMUSG00000046345	Smco1	ENSMUSE00000701858, ENSMUSE00000701855	En2-induced stop codon (truncated)
ENSMUSG00000023153	Tmem52	ENSMUSE00001298591, ENSMUSE00001003015	En2-induced stop codon (truncated)
ENSMUSG00000031181	Ctag2	ENSMUSE00000207150, ENSMUSE00000207148	En2-induced stop codon (truncated)
ENSMUSG00000047649	Cd3eap	ENSMUSE00000517981	En2-induced stop codon (truncated)
ENSMUSG00000026224	4933407L21Rik	ENSMUSE00000157044, ENSMUSE00000400726	En2-induced stop codon (truncated)
ENSMUSG00000040471	Ggt6	ENSMUSE00000314922, ENSMUSE00000496047	En2-induced stop codon (truncated)
ENSMUSG00000034757	Tmub2	ENSMUSE00000344091, ENSMUSE00000408478	En2-induced stop codon (truncated)
ENSMUSG00000064284	Cdpf1	ENSMUSE00000390783, ENSMUSE00000647099	En2-induced stop codon (truncated)
ENSMUSG00000040680	Kremen2	ENSMUSE00000315438, ENSMUSE00000400802	En2-induced stop codon (truncated)
ENSMUSG00000032493	Prss44	ENSMUSE00001284139, ENSMUSE00000633963	En2-induced stop codon (truncated)
ENSMUSG00000017720	Trp53tg5	ENSMUSE00000171682, ENSMUSE00000171680	En2-induced stop codon (truncated)
ENSMUSG00000034308	Sdr42e1	ENSMUSE00000937577	En2-induced stop codon (truncated)
ENSMUSG00000022426	Josd1	ENSMUSE00000126402, ENSMUSE00000353555	En2-induced stop codon (truncated)
ENSMUSG00000029320	1700016H13Rik	ENSMUSE00000187951, ENSMUSE00000718701	En2-induced stop codon (truncated)
ENSMUSG00000029600	Rita1	ENSMUSE00000190599	En2-induced stop codon (truncated)
ENSMUSG00000079421	4930402F06Rik	ENSMUSE00000777684	En2-induced stop codon (truncated)
ENSMUSG00000059663	Samt2b	ENSMUSE00000508852	En2-induced stop codon (truncated)
ENSMUSG00000025051	Samt4	ENSMUSE00000147594	En2-induced stop codon (truncated)
ENSMUSG00000034493	4930556J24Rik	ENSMUSE00000311669	En2-induced stop codon (truncated)
ENSMUSG00000029384	2010109A12Rik	ENSMUSE00000320855	En2-induced stop codon (truncated)
ENSMUSG00000053046	Brsk2	ENSMUSE00001273216, ENSMUSE00001212089	En2-induced stop codon
ENSMUSG00000038780	Smurf1	ENSMUSE00000647882, ENSMUSE00000647881	En2-induced stop codon
ENSMUSG00000028492	Saxo1	ENSMUSE00001236811	En2-induced stop codon
ENSMUSG00000053161	Daw1	ENSMUSE00000969916	En2-induced stop codon
ENSMUSG00000029660	Tex26	ENSMUSE00000494786	En2-induced stop codon
ENSMUSG00000017418	Arl5b	ENSMUSE00000162009	En2-induced stop codon
ENSMUSG00000027259	Adal	ENSMUSE00001284480, ENSMUSE00001311307	En2-induced stop codon
ENSMUSG00000021962	Dcp1a	ENSMUSE00000122495	En2-induced stop codon
ENSMUSG00000028132	Tlcd4	ENSMUSE00000176595, ENSMUSE00000176606	En2-induced stop codon
ENSMUSG00000051860	Samd7	ENSMUSE00001277136	En2-induced stop codon
ENSMUSG00000031093	Dock11	ENSMUSE00001249563, ENSMUSE00001260730	En2-induced stop codon
ENSMUSG00000021638	Ocln	ENSMUSE00000119588	En2-induced stop codon
ENSMUSG00000049744	Arhgap15	ENSMUSE00001213015	En2-induced stop codon
ENSMUSG00000057421	Las1l	ENSMUSE00001265601	En2-induced stop codon
ENSMUSG00000028246	Faxc	ENSMUSE00001283152	En2-induced stop codon
ENSMUSG00000035413	Tmem98	ENSMUSE00000495309	En2-induced stop codon
ENSMUSG00000036334	Igsf10	ENSMUSE00000628562	En2-induced stop codon
ENSMUSG00000017299	Dnttip1	ENSMUSE00000171717	En2-induced stop codon
ENSMUSG00000021103	Mnat1	ENSMUSE00000372675, ENSMUSE00000298374	En2-induced stop codon
ENSMUSG00000020847	Rph3al	ENSMUSE00000110394	En2-induced stop codon
ENSMUSG00000021470	Ercc6l2	ENSMUSE00001230205, ENSMUSE00001291416	En2-induced stop codon
ENSMUSG00000010064	Slc38a3	ENSMUSE00000221117, ENSMUSE00000221122	En2-induced stop codon
ENSMUSG00000025001	Hells	ENSMUSE00000147075	En2-induced stop codon	Yes
ENSMUSG00000024870	Rab1b	ENSMUSE00000145703, ENSMUSE00000145698	En2-induced stop codon
ENSMUSG00000034075	Zdhhc5	ENSMUSE00000236048	En2-induced stop codon
ENSMUSG00000037816	Fbxw17	ENSMUSE00001300715	En2-induced stop codon
ENSMUSG00000022498	Txndc11	ENSMUSE00000383733	En2-induced stop codon
ENSMUSG00000020481	Ankrd36	ENSMUSE00001248610	En2-induced stop codon	Yes
ENSMUSG00000030946	Lhpp	ENSMUSE00001247940	En2-induced stop codon
ENSMUSG00000040260	Daam2	ENSMUSE00000542160	En2-induced stop codon
ENSMUSG00000029536	Gatc	ENSMUSE00000189864	En2-induced stop codon
ENSMUSG00000046324	Ermp1	ENSMUSE00001260682	En2-induced stop codon
ENSMUSG00000019863	Qrsl1	ENSMUSE00001289085, ENSMUSE00001281000	En2-induced stop codon
ENSMUSG00000043592	Unc5cl	ENSMUSE00000981684	En2-induced stop codon
ENSMUSG00000063458	Lrmda	ENSMUSE00001305837	En2-induced stop codon
ENSMUSG00000024786	Majin	ENSMUSE00000231476	En2-induced stop codon
ENSMUSG00000054408	Spcs3	ENSMUSE00000787108	En2-induced stop codon
ENSMUSG00000056692	Ilrun	ENSMUSE00000449145	En2-induced stop codon
ENSMUSG00000023272	Creld2	ENSMUSE00000312290, ENSMUSE00000312270	En2-induced stop codon
ENSMUSG00000015002	Efr3a	ENSMUSE00001291228	En2-induced stop codon
ENSMUSG00000020561	Polr1f	ENSMUSE00000106586	En2-induced stop codon
ENSMUSG00000014232	Cluap1	ENSMUSE00001286638	En2-induced stop codon
ENSMUSG00000051306	Usp42	ENSMUSE00001204779	En2-induced stop codon	Yes
ENSMUSG00000027427	Polr3f	ENSMUSE00001218984	En2-induced stop codon
ENSMUSG00000041708	Mpped1	ENSMUSE00000246108	En2-induced stop codon
ENSMUSG00000050323	Ndufaf6	ENSMUSE00001253393	En2-induced stop codon
ENSMUSG00000028419	Chmp5	ENSMUSE00000178989	En2-induced stop codon
ENSMUSG00000034601	2700049A03Rik	ENSMUSE00000830584	En2-induced stop codon
ENSMUSG00000020952	Scfd1	ENSMUSE00000113509, ENSMUSE00000113499	En2-induced stop codon
ENSMUSG00000025420	Katnal2	ENSMUSE00001268471	En2-induced stop codon
ENSMUSG00000025421	Hdhd2	ENSMUSE00001251896, ENSMUSE00001287899	En2-induced stop codon
ENSMUSG00000026289	Atg16l1	ENSMUSE00001306114	En2-induced stop codon
ENSMUSG00000033237	Arid2	ENSMUSE00000990420	En2-induced stop codon
ENSMUSG00000021719	Rgs7bp	ENSMUSE00000610503	En2-induced stop codon
ENSMUSG00000036817	Sun1	ENSMUSE00001220400	En2-induced stop codon
ENSMUSG00000041629	Fam104a	ENSMUSE00000228901	En2-induced stop codon
ENSMUSG00000022537	Tmem44	ENSMUSE00001299789	En2-induced stop codon
ENSMUSG00000036391	Sec24a	ENSMUSE00001229952	En2-induced stop codon
ENSMUSG00000058740	Kcnt1	ENSMUSE00000237850, ENSMUSE00001225424	En2-induced stop codon
ENSMUSG00000041889	Shisa4	ENSMUSE00000241362	En2-induced stop codon
ENSMUSG00000035781	R3hdm4	ENSMUSE00000360384, ENSMUSE00000314668	En2-induced stop codon
ENSMUSG00000029434	Vps33a	ENSMUSE00000326742	En2-induced stop codon
ENSMUSG00000029004	Kmt2e	ENSMUSE00000265789	En2-induced stop codon
ENSMUSG00000006423	Steep1	ENSMUSE00000206171	En2-induced stop codon
ENSMUSG00000030775	Trat1	ENSMUSE00000507867, ENSMUSE00000518537	En2-induced stop codon
ENSMUSG00000028033	Kcnq5	ENSMUSE00001256878	En2-induced stop codon
ENSMUSG00000026943	Lcn12	ENSMUSE00000164540, ENSMUSE00000164541	En2-induced stop codon
ENSMUSG00000024901	Peli3	ENSMUSE00001272115	En2-induced stop codon
ENSMUSG00000022070	Bora	ENSMUSE00000411225	En2-induced stop codon
ENSMUSG00000027167	Elp4	ENSMUSE00000224285	En2-induced stop codon
ENSMUSG00000042655	Shisal2b	ENSMUSE00000312357	En2-induced stop codon
ENSMUSG00000028617	Lrrc42	ENSMUSE00001225239	En2-induced stop codon
ENSMUSG00000024063	Lbh	ENSMUSE00000137821	En2-induced stop codon
ENSMUSG00000030020	Prickle2	ENSMUSE00001298916	En2-induced stop codon
ENSMUSG00000015711	Prune1	ENSMUSE00000253487	En2-induced stop codon
ENSMUSG00000056919	Cep162	ENSMUSE00001223021	En2-induced stop codon
ENSMUSG00000096145	Vkorc1	ENSMUSE00001312637	En2-induced stop codon
ENSMUSG00000070719	Pla2g4d	ENSMUSE00000598018	En2-induced stop codon	Yes
ENSMUSG00000039735	Fnbp1l	ENSMUSE00001083615, ENSMUSE00001088550	En2-induced stop codon
ENSMUSG00000025780	Itih5	ENSMUSE00000153147	En2-induced stop codon
ENSMUSG00000031486	Adgra2	ENSMUSE00000209982, ENSMUSE00000209965	En2-induced stop codon
ENSMUSG00000022313	Utp23	ENSMUSE00001259513	En2-induced stop codon
ENSMUSG00000021555	Naa35	ENSMUSE00001279387	En2-induced stop codon
ENSMUSG00000042851	Zc3h6	ENSMUSE00000314964	En2-induced stop codon
ENSMUSG00000029291	Rufy3	ENSMUSE00000187768	En2-induced stop codon
ENSMUSG00000021903	Galnt15	ENSMUSE00000121865	En2-induced stop codon
ENSMUSG00000036022	Fam122b	ENSMUSE00001256027	En2-induced stop codon
ENSMUSG00000037143	Cfap61	ENSMUSE00001260548	En2-induced stop codon
ENSMUSG00000029179	Zcchc4	ENSMUSE00001220754	En2-induced stop codon
ENSMUSG00000060288	Ppih	ENSMUSE00000489211	En2-induced stop codon
ENSMUSG00000048230	Fbxo43	ENSMUSE00000367874	En2-induced stop codon
ENSMUSG00000040659	Efhd2	ENSMUSE00000524365	En2-induced stop codon
ENSMUSG00000023764	Sfi1	ENSMUSE00001266095	En2-induced stop codon
ENSMUSG00000017677	Wsb1	ENSMUSE00001256098	En2-induced stop codon
ENSMUSG00000032451	Trim42	ENSMUSE00000219798	En2-induced stop codon
ENSMUSG00000031090	Nadsyn1	ENSMUSE00001306043	En2-induced stop codon
ENSMUSG00000018844	Fndc8	ENSMUSE00000108070	En2-induced stop codon
ENSMUSG00000004789	Dlst	ENSMUSE00000115961, ENSMUSE00000115951	En2-induced stop codon
ENSMUSG00000017721	Pigt	ENSMUSE00001249807, ENSMUSE00001246805	En2-induced stop codon
ENSMUSG00000029163	Emilin1	ENSMUSE00000186465, ENSMUSE00000186470	En2-induced stop codon
ENSMUSG00000039640	Mrpl12	ENSMUSE00000312977, ENSMUSE00001305989	En2-induced stop codon
ENSMUSG00000034723	Tmx4	ENSMUSE00001233222	En2-induced stop codon
ENSMUSG00000030045	Mrpl19	ENSMUSE00001294081, ENSMUSE00001209025	En2-induced stop codon
ENSMUSG00000027750	Postn	ENSMUSE00000172757	En2-induced stop codon
ENSMUSG00000062542	Syt9	ENSMUSE00000489586	En2-induced stop codon
ENSMUSG00000060475	Wtap	ENSMUSE00000135725, ENSMUSE00000135728	En2-induced stop codon
ENSMUSG00000040751	Lat2	ENSMUSE00000250465, ENSMUSE00000250427	En2-induced stop codon
ENSMUSG00000022619	Mapk8ip2	ENSMUSE00000322521	En2-induced stop codon
ENSMUSG00000028631	Kcnq4	ENSMUSE00001209683, ENSMUSE00000525187	En2-induced stop codon
ENSMUSG00000031845	Bco1	ENSMUSE00000323310	En2-induced stop codon
ENSMUSG00000040957	Cables1	ENSMUSE00000288102, ENSMUSE00000288077	En2-induced stop codon
ENSMUSG00000020437	Myo1g	ENSMUSE00001227037, ENSMUSE00001282767	En2-induced stop codon
ENSMUSG00000029068	Ccnl2	ENSMUSE00001276137	En2-induced stop codon
ENSMUSG00000014077	Chp1	ENSMUSE00001229244	En2-induced stop codon
ENSMUSG00000029868	Trpv6	ENSMUSE00000360644, ENSMUSE00001071140	En2-induced stop codon
ENSMUSG00000053025	Sv2b	ENSMUSE00000530615	En2-induced stop codon
ENSMUSG00000028273	Pdlim5	ENSMUSE00000444521	En2-induced stop codon
ENSMUSG00000026357	Rgs18	ENSMUSE00000158371	En2-induced stop codon
ENSMUSG00000028950	Tas1r1	ENSMUSE00001274642	En2-induced stop codon
ENSMUSG00000060961	Slc4a4	ENSMUSE00000510764	En2-induced stop codon
ENSMUSG00000038679	Trps1	ENSMUSE00000506521	En2-induced stop codon
ENSMUSG00000053460	Ggcx	ENSMUSE00001266686	En2-induced stop codon
ENSMUSG00000024730	Ms4a8a	ENSMUSE00000144556	En2-induced stop codon
ENSMUSG00000025355	Mmp19	ENSMUSE00000150051, ENSMUSE00000266410	En2-induced stop codon
ENSMUSG00000005373	Mlxipl	ENSMUSE00001218305	En2-induced stop codon
ENSMUSG00000028976	Slc2a5	ENSMUSE00000184019	En2-induced stop codon
ENSMUSG00000031730	Dhodh	ENSMUSE00001213138	En2-induced stop codon
ENSMUSG00000052456	Get3	ENSMUSE00000416002	En2-induced stop codon
ENSMUSG00000024944	Arl2	ENSMUSE00001217740, ENSMUSE00000146513	En2-induced stop codon
ENSMUSG00000049550	Clip1	ENSMUSE00001210323	En2-induced stop codon	Yes
ENSMUSG00000028351	Brinp1	ENSMUSE00001301242	En2-induced stop codon
ENSMUSG00000057554	Lgals8	ENSMUSE00001266114	En2-induced stop codon
ENSMUSG00000023032	Slc4a8	ENSMUSE00000550065	En2-induced stop codon
ENSMUSG00000024112	Cacna1h	ENSMUSE00001223299, ENSMUSE00001284981	En2-induced stop codon
ENSMUSG00000026174	Cnot9	ENSMUSE00001249460	En2-induced stop codon
ENSMUSG00000018209	Stk4	ENSMUSE00001241210, ENSMUSE00001298117	En2-induced stop codon
ENSMUSG00000029009	Mthfr	ENSMUSE00000968792	En2-induced stop codon
ENSMUSG00000028008	Asic5	ENSMUSE00000175171	En2-induced stop codon
ENSMUSG00000071072	Ptges3	ENSMUSE00000573188, ENSMUSE00001264429	En2-induced stop codon
ENSMUSG00000021804	Rgr	ENSMUSE00000256688	En2-induced stop codon
ENSMUSG00000063652	Slc22a21	ENSMUSE00000975055	En2-induced stop codon	Yes
ENSMUSG00000035199	Arl6ip5	ENSMUSE00000244773	En2-induced stop codon
ENSMUSG00000019809	Pex3	ENSMUSE00001218646	En2-induced stop codon
ENSMUSG00000032122	Slc37a2	ENSMUSE00000584703	En2-induced stop codon
ENSMUSG00000036112	Metap2	ENSMUSE00000261153, ENSMUSE00001297698	En2-induced stop codon
ENSMUSG00000029466	Anapc7	ENSMUSE00000189113	En2-induced stop codon
ENSMUSG00000029472	Anapc5	ENSMUSE00000189219	En2-induced stop codon
ENSMUSG00000021200	Asb2	ENSMUSE00001312069	En2-induced stop codon
ENSMUSG00000010066	Cacna2d2	ENSMUSE00001283507, ENSMUSE00000583320	En2-induced stop codon
ENSMUSG00000001285	Myg1	ENSMUSE00001255423	En2-induced stop codon
ENSMUSG00000074340	Ovgp1	ENSMUSE00001246033, ENSMUSE00001220603	En2-induced stop codon
ENSMUSG00000002459	Rgs20	ENSMUSE00001271078	En2-induced stop codon
ENSMUSG00000032452	Clstn2	ENSMUSE00000494374	En2-induced stop codon
ENSMUSG00000014039	Prdm15	ENSMUSE00001265744	En2-induced stop codon
ENSMUSG00000027387	Zc3h8	ENSMUSE00000169089	En2-induced stop codon
ENSMUSG00000020715	Ern1	ENSMUSE00001305595, ENSMUSE00001220897	En2-induced stop codon
ENSMUSG00000022803	Popdc2	ENSMUSE00001241028	En2-induced stop codon
ENSMUSG00000029233	Srd5a3	ENSMUSE00001252395, ENSMUSE00000187228	En2-induced stop codon
ENSMUSG00000028879	Stx12	ENSMUSE00000183081	En2-induced stop codon
ENSMUSG00000027074	Slc43a3	ENSMUSE00001258499	En2-induced stop codon
ENSMUSG00000026113	Inpp4a	ENSMUSE00000155865	En2-induced stop codon
ENSMUSG00000004637	Wwox	ENSMUSE00001261418	En2-induced stop codon
ENSMUSG00000018999	Slc35b4	ENSMUSE00001310604	En2-induced stop codon
ENSMUSG00000026726	Cubn	ENSMUSE00000569988	En2-induced stop codon
ENSMUSG00000037730	Mynn	ENSMUSE00000274454	En2-induced stop codon
ENSMUSG00000019872	Smpdl3a	ENSMUSE00001304146	En2-induced stop codon
ENSMUSG00000040525	Cblc	ENSMUSE00001291276, ENSMUSE00001235885	En2-induced stop codon
ENSMUSG00000028262	Clca3a2	ENSMUSE00001021231, ENSMUSE00000996313	En2-induced stop codon
ENSMUSG00000024941	Scyl1	ENSMUSE00000146478, ENSMUSE00000146483	En2-induced stop codon
ENSMUSG00000037725	Ckap2	ENSMUSE00000260460, ENSMUSE00000260442	En2-induced stop codon
ENSMUSG00000024312	Wdr46	ENSMUSE00001207754, ENSMUSE00000140832	En2-induced stop codon
ENSMUSG00000062778	Chia1	ENSMUSE00000565414	En2-induced stop codon
ENSMUSG00000018736	Ndel1	ENSMUSE00001239791	En2-induced stop codon
ENSMUSG00000029098	Acox3	ENSMUSE00000185508	En2-induced stop codon
ENSMUSG00000027993	Trim2	ENSMUSE00001285745	En2-induced stop codon
ENSMUSG00000079025	Gsdmc	ENSMUSE00000682854	En2-induced stop codon
ENSMUSG00000036151	Tm6sf2	ENSMUSE00000235290	En2-induced stop codon
ENSMUSG00000031397	Tktl1	ENSMUSE00000209120	En2-induced stop codon
ENSMUSG00000028860	Sytl1	ENSMUSE00001260145, ENSMUSE00001226387	En2-induced stop codon
ENSMUSG00000015944	Castor2	ENSMUSE00000153972	En2-induced stop codon
ENSMUSG00000028738	Tas1r2	ENSMUSE00001225764	En2-induced stop codon
ENSMUSG00000029712	Actl6b	ENSMUSE00000191983, ENSMUSE00000191970	En2-induced stop codon
ENSMUSG00000025103	Btbd1	ENSMUSE00000147985	En2-induced stop codon
ENSMUSG00000003344	Btbd2	ENSMUSE00000436414, ENSMUSE00001244439	En2-induced stop codon
ENSMUSG00000025245	Lztfl1	ENSMUSE00001258765	En2-induced stop codon
ENSMUSG00000024576	Csnk1a1	ENSMUSE00000143439	En2-induced stop codon
ENSMUSG00000007880	Arid1a	ENSMUSE00001216638, ENSMUSE00000182721	En2-induced stop codon
ENSMUSG00000025745	Hadha	ENSMUSE00001309785	En2-induced stop codon
ENSMUSG00000025812	Pard3	ENSMUSE00001292171, ENSMUSE00001248397	En2-induced stop codon
ENSMUSG00000031622	Sin3b	ENSMUSE00000211246	En2-induced stop codon
ENSMUSG00000025192	Entpd7	ENSMUSE00001220162	En2-induced stop codon
ENSMUSG00000032485	Scap	ENSMUSE00001277114	En2-induced stop codon
ENSMUSG00000022076	Klhl1	ENSMUSE00000273024	En2-induced stop codon
ENSMUSG00000059447	Hadhb	ENSMUSE00000152846	En2-induced stop codon
ENSMUSG00000009145	Dqx1	ENSMUSE00000241712, ENSMUSE00000194589	En2-induced stop codon
ENSMUSG00000050132	Sarm1	ENSMUSE00000473850	En2-induced stop codon	Yes
ENSMUSG00000057788	Ddx49	ENSMUSE00001232076, ENSMUSE00001253147	En2-induced stop codon
ENSMUSG00000025854	Fam20c	ENSMUSE00001278881, ENSMUSE00001238350	En2-induced stop codon
ENSMUSG00000058979	Hdhd5	ENSMUSE00000196226	En2-induced stop codon
ENSMUSG00000005950	P2rx5	ENSMUSE00000109129	En2-induced stop codon
ENSMUSG00000029486	Mrpl1	ENSMUSE00000319427	En2-induced stop codon
ENSMUSG00000003299	Mrpl4	ENSMUSE00000474182	En2-induced stop codon
ENSMUSG00000022370	Mrpl13	ENSMUSE00001295276	En2-induced stop codon
ENSMUSG00000021474	Sfxn1	ENSMUSE00000571005, ENSMUSE00000118177	En2-induced stop codon
ENSMUSG00000025036	Sfxn2	ENSMUSE00000147421, ENSMUSE00000147415	En2-induced stop codon
ENSMUSG00000025212	Sfxn3	ENSMUSE00000148888, ENSMUSE00000148898	En2-induced stop codon
ENSMUSG00000026094	Stk17b	ENSMUSE00000297797	En2-induced stop codon
ENSMUSG00000041644	Slc5a12	ENSMUSE00001297395	En2-induced stop codon	Yes
ENSMUSG00000036792	Mbd5	ENSMUSE00001065402	En2-induced stop codon
ENSMUSG00000039254	Pomt1	ENSMUSE00001275072, ENSMUSE00001259915	En2-induced stop codon
ENSMUSG00000000194	Gpr107	ENSMUSE00001265421	En2-induced stop codon
ENSMUSG00000037259	Dzank1	ENSMUSE00001275601	En2-induced stop codon
ENSMUSG00000038860	Garnl3	ENSMUSE00001304559	En2-induced stop codon
ENSMUSG00000033268	Duox1	ENSMUSE00000641620	En2-induced stop codon
ENSMUSG00000027470	Mylk2	ENSMUSE00000681699	En2-induced stop codon
ENSMUSG00000033308	Dpyd	ENSMUSE00001304067	En2-induced stop codon
ENSMUSG00000028184	Adgrl2	ENSMUSE00000887081	En2-induced stop codon
ENSMUSG00000038602	Slc35f1	ENSMUSE00000492555	En2-induced stop codon
ENSMUSG00000070806	Zmynd12	ENSMUSE00000662212	En2-induced stop codon
ENSMUSG00000040410	Fbxl4	ENSMUSE00001224016	En2-induced stop codon
ENSMUSG00000042010	Acacb	ENSMUSE00000190332	En2-induced stop codon
ENSMUSG00000042167	Tent2	ENSMUSE00000303868	En2-induced stop codon
ENSMUSG00000043510	Hscb	ENSMUSE00000389862, ENSMUSE00001274972	En2-induced stop codon
ENSMUSG00000037788	Vopp1	ENSMUSE00000269693	En2-induced stop codon
ENSMUSG00000030986	Dhx32	ENSMUSE00001247258	En2-induced stop codon
ENSMUSG00000025485	Ric8a	ENSMUSE00001204873	En2-induced stop codon
ENSMUSG00000037552	Plekhg2	ENSMUSE00001262284, ENSMUSE00001304994	En2-induced stop codon
ENSMUSG00000022056	Adam7	ENSMUSE00000123270	En2-induced stop codon
ENSMUSG00000030522	Mtmr10	ENSMUSE00001311080, ENSMUSE00001295892	En2-induced stop codon
ENSMUSG00000046844	Vat1l	ENSMUSE00000579879	En2-induced stop codon
ENSMUSG00000038291	Snx25	ENSMUSE00001295175	En2-induced stop codon
ENSMUSG00000063362	Alg11	ENSMUSE00000260834	En2-induced stop codon
ENSMUSG00000031725	Ces1f	ENSMUSE00000300163	En2-induced stop codon
ENSMUSG00000040648	Ppip5k2	ENSMUSE00000283644	En2-induced stop codon
ENSMUSG00000031916	Cog8	ENSMUSE00001242994	En2-induced stop codon
ENSMUSG00000038957	Edc3	ENSMUSE00000257623	En2-induced stop codon
ENSMUSG00000035769	Xylb	ENSMUSE00000267101	En2-induced stop codon
ENSMUSG00000032199	Polr2m	ENSMUSE00001238176, ENSMUSE00001213264	En2-induced stop codon
ENSMUSG00000044244	Il20rb	ENSMUSE00001296635	En2-induced stop codon
ENSMUSG00000054792	Klhl18	ENSMUSE00001219951	En2-induced stop codon
ENSMUSG00000044005	Gls2	ENSMUSE00001279450, ENSMUSE00001235901	En2-induced stop codon
ENSMUSG00000044005	Gls2	ENSMUSE00001279450, ENSMUSE00000272141	En2-induced stop codon
ENSMUSG00000019989	Enpp3	ENSMUSE00000615382	En2-induced stop codon
ENSMUSG00000029364	Wsb2	ENSMUSE00000188223, ENSMUSE00000188221	En2-induced stop codon
ENSMUSG00000034412	Tbc1d10a	ENSMUSE00001312449	En2-induced stop codon
ENSMUSG00000045007	Tubg2	ENSMUSE00001030207	En2-induced stop codon
ENSMUSG00000036819	Jmjd4	ENSMUSE00000300412, ENSMUSE00000300403	En2-induced stop codon
ENSMUSG00000020362	Cnot6	ENSMUSE00001231157	En2-induced stop codon
ENSMUSG00000041920	Slc16a6	ENSMUSE00001298328	En2-induced stop codon
ENSMUSG00000037686	Aspg	ENSMUSE00000396327	En2-induced stop codon
ENSMUSG00000074794	Arrdc3	ENSMUSE00001310045	En2-induced stop codon
ENSMUSG00000038991	Txndc5	ENSMUSE00000230906	En2-induced stop codon
ENSMUSG00000021697	Depdc1b	ENSMUSE00001212254	En2-induced stop codon
ENSMUSG00000038042	Ptpdc1	ENSMUSE00000277001, ENSMUSE00000276994	En2-induced stop codon
ENSMUSG00000039242	B3galnt2	ENSMUSE00000295437	En2-induced stop codon
ENSMUSG00000014496	Ankrd28	ENSMUSE00000350556	En2-induced stop codon
ENSMUSG00000023169	Slc38a1	ENSMUSE00000133796, ENSMUSE00000133791	En2-induced stop codon
ENSMUSG00000033128	Gga1	ENSMUSE00000557924	En2-induced stop codon
ENSMUSG00000022184	Fbxo4	ENSMUSE00000333031	En2-induced stop codon
ENSMUSG00000022419	Deptor	ENSMUSE00000126367	En2-induced stop codon
ENSMUSG00000022983	Scaf4	ENSMUSE00000132329, ENSMUSE00000457260	En2-induced stop codon
ENSMUSG00000047428	Dlk2	ENSMUSE00000355298	En2-induced stop codon
ENSMUSG00000002475	Abhd3	ENSMUSE00000140581	En2-induced stop codon
ENSMUSG00000024491	Rbm27	ENSMUSE00000386086, ENSMUSE00000246682	En2-induced stop codon
ENSMUSG00000024556	Me2	ENSMUSE00000143284	En2-induced stop codon
ENSMUSG00000042729	Wdr74	ENSMUSE00000235265, ENSMUSE00000235241	En2-induced stop codon
ENSMUSG00000024696	Lpxn	ENSMUSE00000445728	En2-induced stop codon
ENSMUSG00000009378	Slc16a12	ENSMUSE00000145010	En2-induced stop codon
ENSMUSG00000001663	Gstt1	ENSMUSE00000974929	En2-induced stop codon
ENSMUSG00000026825	Dnm1	ENSMUSE00001248087, ENSMUSE00000645947	En2-induced stop codon
ENSMUSG00000000792	Slc5a5	ENSMUSE00000213466, ENSMUSE00000213467	En2-induced stop codon
ENSMUSG00000020810	Cygb	ENSMUSE00000109466, ENSMUSE00000247980	En2-induced stop codon
ENSMUSG00000026034	Clk1	ENSMUSE00001303015, ENSMUSE00001262408	En2-induced stop codon
ENSMUSG00000073702	Rpl31	ENSMUSE00000630206	En2-induced stop codon
ENSMUSG00000018459	Slc13a3	ENSMUSE00000171916	En2-induced stop codon	Yes
ENSMUSG00000026904	Slc4a10	ENSMUSE00001271320	En2-induced stop codon	Yes
ENSMUSG00000037697	Ddhd1	ENSMUSE00001218362	En2-induced stop codon
ENSMUSG00000078789	Dph1	ENSMUSE00000300218	En2-induced stop codon
ENSMUSG00000028233	Tgs1	ENSMUSE00000177474	En2-induced stop codon
ENSMUSG00000039395	Mreg	ENSMUSE00000262166	En2-induced stop codon
ENSMUSG00000069808	Tlcd3a	ENSMUSE00001255864	En2-induced stop codon
ENSMUSG00000031837	Necab2	ENSMUSE00001254219, ENSMUSE00001246979	En2-induced stop codon
ENSMUSG00000025417	Pip4k2c	ENSMUSE00000279182, ENSMUSE00000279176	En2-induced stop codon
ENSMUSG00000032376	Usp3	ENSMUSE00001244568	En2-induced stop codon
ENSMUSG00000038204	Asb10	ENSMUSE00000261682	En2-induced stop codon
ENSMUSG00000020121	Srgap1	ENSMUSE00001207718	En2-induced stop codon
ENSMUSG00000030257	Srgap3	ENSMUSE00001279628	En2-induced stop codon
ENSMUSG00000017670	Elmo2	ENSMUSE00001262123	En2-induced stop codon
ENSMUSG00000050315	Synpo2	ENSMUSE00000563697	En2-induced stop codon
ENSMUSG00000018548	Trim37	ENSMUSE00000649295	En2-induced stop codon
ENSMUSG00000026986	Hnmt	ENSMUSE00000165124	En2-induced stop codon
ENSMUSG00000025757	Hspa4l	ENSMUSE00001269907	En2-induced stop codon
ENSMUSG00000045482	Trrap	ENSMUSE00000647971	En2-induced stop codon
ENSMUSG00000038600	Atp6v0a4	ENSMUSE00000281435	En2-induced stop codon
ENSMUSG00000090210	Itga10	ENSMUSE00001305966, ENSMUSE00000672065	En2-induced stop codon
ENSMUSG00000029033	Acap3	ENSMUSE00001216072, ENSMUSE00001238616	En2-induced stop codon
ENSMUSG00000027615	Hps3	ENSMUSE00001277296	En2-induced stop codon
ENSMUSG00000024242	Map4k3	ENSMUSE00000350058, ENSMUSE00000346968	En2-induced stop codon
ENSMUSG00000073889	Il11ra1	ENSMUSE00001228173, ENSMUSE00001083583	En2-induced stop codon
ENSMUSG00000016520	Lnx2	ENSMUSE00000190994, ENSMUSE00000190992	En2-induced stop codon
ENSMUSG00000031796	Cfap20	ENSMUSE00000634972	En2-induced stop codon
ENSMUSG00000050213	Snip1	ENSMUSE00000336162	En2-induced stop codon
ENSMUSG00000025839	Pramel7	ENSMUSE00000153561	En2-induced stop codon
ENSMUSG00000046634	Pkd1l1	ENSMUSE00000581124	En2-induced stop codon
ENSMUSG00000079608	Stard6	ENSMUSE00000701270	En2-induced stop codon
ENSMUSG00000017307	Acot8	ENSMUSE00001261896	En2-induced stop codon
ENSMUSG00000037846	Rtkn2	ENSMUSE00000612269	En2-induced stop codon
ENSMUSG00000032534	Cep63	ENSMUSE00001308533, ENSMUSE00001265045	En2-induced stop codon
ENSMUSG00000010825	Grid2ip	ENSMUSE00001242812	En2-induced stop codon
ENSMUSG00000039079	Trhr2	ENSMUSE00000299305	En2-induced stop codon
ENSMUSG00000048915	Efna5	ENSMUSE00000501772	En2-induced stop codon
ENSMUSG00000052915	Msl1	ENSMUSE00000279022	En2-induced stop codon
ENSMUSG00000028710	Atpaf1	ENSMUSE00001308321	En2-induced stop codon
ENSMUSG00000032754	Slc8b1	ENSMUSE00000288025, ENSMUSE00001220453	En2-induced stop codon
ENSMUSG00000032690	Oas2	ENSMUSE00000487544	En2-induced stop codon
ENSMUSG00000001558	Klhl10	ENSMUSE00000112670, ENSMUSE00000248336	En2-induced stop codon
ENSMUSG00000026499	Acbd3	ENSMUSE00000159916, ENSMUSE00000159920	En2-induced stop codon
ENSMUSG00000022941	Ripply3	ENSMUSE00000264392	En2-induced stop codon
ENSMUSG00000043029	Trpv3	ENSMUSE00000393511	En2-induced stop codon
ENSMUSG00000037033	Clca3b	ENSMUSE00001081233	En2-induced stop codon
ENSMUSG00000020656	Grhl1	ENSMUSE00000655647, ENSMUSE00000655646	En2-induced stop codon
ENSMUSG00000056492	Adgrf5	ENSMUSE00000315765, ENSMUSE00000315747	En2-induced stop codon
ENSMUSG00000029084	Cd38	ENSMUSE00000288960	En2-induced stop codon
ENSMUSG00000009614	Sardh	ENSMUSE00001307152	En2-induced stop codon
ENSMUSG00000029063	Nadk	ENSMUSE00000185163	En2-induced stop codon
ENSMUSG00000028718	Stil	ENSMUSE00000601048, ENSMUSE00000601047	En2-induced stop codon
ENSMUSG00000024640	Psat1	ENSMUSE00000547620	En2-induced stop codon
ENSMUSG00000031060	Rbm10	ENSMUSE00001311619	En2-induced stop codon
ENSMUSG00000031878	Nae1	ENSMUSE00000214203	En2-induced stop codon
ENSMUSG00000026821	Ralgds	ENSMUSE00001307002, ENSMUSE00001253960	En2-induced stop codon
ENSMUSG00000002342	Tmem161a	ENSMUSE00001312863, ENSMUSE00001264517	En2-induced stop codon
ENSMUSG00000039396	Neil3	ENSMUSE00001278006, ENSMUSE00001268821	En2-induced stop codon
ENSMUSG00000032519	Slc25a38	ENSMUSE00001268694	En2-induced stop codon
ENSMUSG00000026519	Tmem63a	ENSMUSE00000160154	En2-induced stop codon
ENSMUSG00000048720	Tbc1d12	ENSMUSE00000319961	En2-induced stop codon	Yes
ENSMUSG00000039208	Metrnl	ENSMUSE00001255137	En2-induced stop codon
ENSMUSG00000059486	Kbtbd2	ENSMUSE00000416207	En2-induced stop codon
ENSMUSG00000028744	Slc66a1	ENSMUSE00001207620, ENSMUSE00001250404	En2-induced stop codon
ENSMUSG00000020528	Prpsap2	ENSMUSE00001245016	En2-induced stop codon
ENSMUSG00000039865	Slc44a3	ENSMUSE00000266771	En2-induced stop codon
ENSMUSG00000014351	Gip	ENSMUSE00000397366, ENSMUSE00000661426	En2-induced stop codon
ENSMUSG00000043987	Cep164	ENSMUSE00000535706	En2-induced stop codon
ENSMUSG00000060098	Prmt7	ENSMUSE00001242536	En2-induced stop codon
ENSMUSG00000021504	B4galt7	ENSMUSE00000118421	En2-induced stop codon
ENSMUSG00000058317	Ube2e2	ENSMUSE00001240180	En2-induced stop codon
ENSMUSG00000061397	Krt79	ENSMUSE00000971991, ENSMUSE00000288473	En2-induced stop codon
ENSMUSG00000024943	Smc5	ENSMUSE00000250335	En2-induced stop codon
ENSMUSG00000015750	Aph1a	ENSMUSE00000176197, ENSMUSE00000176193	En2-induced stop codon
ENSMUSG00000026851	BC005624	ENSMUSE00000163575	En2-induced stop codon
ENSMUSG00000035437	Rabgap1	ENSMUSE00001279153	En2-induced stop codon
ENSMUSG00000038572	Bpifb5	ENSMUSE00000328475, ENSMUSE00000328458	En2-induced stop codon
ENSMUSG00000028560	Usp1	ENSMUSE00000180155	En2-induced stop codon	Yes
ENSMUSG00000031853	Map3k21	ENSMUSE00000213826	En2-induced stop codon
ENSMUSG00000036833	Pnpla7	ENSMUSE00001284065	En2-induced stop codon
ENSMUSG00000034456	Uroc1	ENSMUSE00000232324, ENSMUSE00000232316	En2-induced stop codon
ENSMUSG00000041445	Mmrn2	ENSMUSE00000221942, ENSMUSE00000221927	En2-induced stop codon
ENSMUSG00000059439	Bcas3	ENSMUSE00000980826	En2-induced stop codon
ENSMUSG00000042677	Zc3h12a	ENSMUSE00000524960	En2-induced stop codon
ENSMUSG00000033047	Eif3l	ENSMUSE00000227221, ENSMUSE00000227215	En2-induced stop codon
ENSMUSG00000034762	Glis1	ENSMUSE00001263011	En2-induced stop codon
ENSMUSG00000003418	St8sia6	ENSMUSE00001281484	En2-induced stop codon
ENSMUSG00000030589	Rasgrp4	ENSMUSE00001241927, ENSMUSE00001274299	En2-induced stop codon
ENSMUSG00000042129	Rassf4	ENSMUSE00000305358	En2-induced stop codon
ENSMUSG00000038732	Mboat1	ENSMUSE00000288634	En2-induced stop codon
ENSMUSG00000028889	Yrdc	ENSMUSE00000384731, ENSMUSE00000183169	En2-induced stop codon
ENSMUSG00000057286	St6galnac2	ENSMUSE00000109490	En2-induced stop codon
ENSMUSG00000032750	Gab3	ENSMUSE00001266984	En2-induced stop codon
ENSMUSG00000037003	Tns2	ENSMUSE00000287308, ENSMUSE00000287284	En2-induced stop codon
ENSMUSG00000036026	Tmem63b	ENSMUSE00000343145	En2-induced stop codon
ENSMUSG00000038074	Fkbp14	ENSMUSE00001213776	En2-induced stop codon
ENSMUSG00000034858	Atosa	ENSMUSE00000635538	En2-induced stop codon
ENSMUSG00000044937	Ttc41	ENSMUSE00000419422	En2-induced stop codon
ENSMUSG00000016179	Camk1g	ENSMUSE00001256004, ENSMUSE00000161366	En2-induced stop codon
ENSMUSG00000020614	Fam20a	ENSMUSE00001252101	En2-induced stop codon
ENSMUSG00000029250	Polr2b	ENSMUSE00000949727	En2-induced stop codon
ENSMUSG00000024777	Ppp2r5b	ENSMUSE00000231875, ENSMUSE00000144929	En2-induced stop codon
ENSMUSG00000018849	Wwc1	ENSMUSE00000592429	En2-induced stop codon
ENSMUSG00000024053	Emilin2	ENSMUSE00000235473	En2-induced stop codon
ENSMUSG00000031241	Tbx22	ENSMUSE00001269296	En2-induced stop codon
ENSMUSG00000060477	Irak2	ENSMUSE00000222587	En2-induced stop codon
ENSMUSG00000045967	Gpr158	ENSMUSE00001308491	En2-induced stop codon
ENSMUSG00000040125	Gpr26	ENSMUSE00000300991	En2-induced stop codon
ENSMUSG00000038524	Fchsd1	ENSMUSE00001281713, ENSMUSE00000270594	En2-induced stop codon
ENSMUSG00000042793	Lgr6	ENSMUSE00000518325, ENSMUSE00000519299	En2-induced stop codon
ENSMUSG00000047642	D930020B18Rik	ENSMUSE00001219093	En2-induced stop codon
ENSMUSG00000047875	Gpr157	ENSMUSE00000360567	En2-induced stop codon
ENSMUSG00000027339	Rassf2	ENSMUSE00001290671	En2-induced stop codon	Yes
ENSMUSG00000045962	Wnk1	ENSMUSE00001242579, ENSMUSE00001271718	En2-induced stop codon
ENSMUSG00000025402	Nab2	ENSMUSE00000150499, ENSMUSE00000150498	En2-induced stop codon
ENSMUSG00000047115	Fam221a	ENSMUSE00000375619	En2-induced stop codon
ENSMUSG00000041479	Syt15	ENSMUSE00000361297	En2-induced stop codon
ENSMUSG00000011832	Evi5l	ENSMUSE00001309644	En2-induced stop codon
ENSMUSG00000032633	Flcn	ENSMUSE00001227063	En2-induced stop codon
ENSMUSG00000039145	Camk1d	ENSMUSE00000313360	En2-induced stop codon
ENSMUSG00000029020	Mfn2	ENSMUSE00000184624	En2-induced stop codon
ENSMUSG00000035032	Nek11	ENSMUSE00001275390	En2-induced stop codon
ENSMUSG00000052688	Rab7b	ENSMUSE00001246289, ENSMUSE00001280342	En2-induced stop codon
ENSMUSG00000039814	Xkr5	ENSMUSE00001207287	En2-induced stop codon
ENSMUSG00000025860	Xiap	ENSMUSE00001313165	En2-induced stop codon
ENSMUSG00000036450	Hif1an	ENSMUSE00000148839	En2-induced stop codon
ENSMUSG00000038895	Zfp653	ENSMUSE00000285066	En2-induced stop codon
ENSMUSG00000039954	Stk32a	ENSMUSE00000625494	En2-induced stop codon
ENSMUSG00000041477	Dcp1b	ENSMUSE00000339718	En2-induced stop codon
ENSMUSG00000047712	Ust	ENSMUSE00000396938	En2-induced stop codon
ENSMUSG00000024614	Tmx3	ENSMUSE00000143808, ENSMUSE00000143804	En2-induced stop codon
ENSMUSG00000033157	Abhd10	ENSMUSE00000305846, ENSMUSE00000305840	En2-induced stop codon
ENSMUSG00000026709	Dars2	ENSMUSE00001302896	En2-induced stop codon
ENSMUSG00000039686	Zer1	ENSMUSE00001234186, ENSMUSE00000285938	En2-induced stop codon
ENSMUSG00000067369	Trmt2b	ENSMUSE00001222478	En2-induced stop codon
ENSMUSG00000024006	Stk38	ENSMUSE00001209436, ENSMUSE00001292470	En2-induced stop codon
ENSMUSG00000032735	Ablim3	ENSMUSE00000290571	En2-induced stop codon
ENSMUSG00000039509	Nup133	ENSMUSE00000285981	En2-induced stop codon
ENSMUSG00000043131	Mob1a	ENSMUSE00001227650	En2-induced stop codon
ENSMUSG00000033502	Cdc14a	ENSMUSE00001283864	En2-induced stop codon
ENSMUSG00000022315	Slc30a8	ENSMUSE00000379890	En2-induced stop codon
ENSMUSG00000055415	Atp10b	ENSMUSE00001264620	En2-induced stop codon
ENSMUSG00000047766	Lrrc49	ENSMUSE00001255040	En2-induced stop codon
ENSMUSG00000045589	Frrs1l	ENSMUSE00001267828	En2-induced stop codon
ENSMUSG00000018809	Smyd4	ENSMUSE00000387423	En2-induced stop codon
ENSMUSG00000039050	Osbpl2	ENSMUSE00001310390	En2-induced stop codon
ENSMUSG00000021610	Clptm1l	ENSMUSE00000225629	En2-induced stop codon
ENSMUSG00000033009	Ogfod1	ENSMUSE00001214798	En2-induced stop codon
ENSMUSG00000040459	Arglu1	ENSMUSE00000638285, ENSMUSE00000686141	En2-induced stop codon
ENSMUSG00000022965	Ifngr2	ENSMUSE00001249788	En2-induced stop codon
ENSMUSG00000042524	Sun2	ENSMUSE00001239051, ENSMUSE00001297233	En2-induced stop codon
ENSMUSG00000028037	Ifi44	ENSMUSE00000175388, ENSMUSE00001239624	En2-induced stop codon
ENSMUSG00000021234	Fam161b	ENSMUSE00000115820	En2-induced stop codon
ENSMUSG00000037343	Taf2	ENSMUSE00000228355	En2-induced stop codon
ENSMUSG00000035131	Brinp3	ENSMUSE00001231718	En2-induced stop codon
ENSMUSG00000020009	Ifngr1	ENSMUSE00001269218	En2-induced stop codon
ENSMUSG00000042410	Agps	ENSMUSE00000329542	En2-induced stop codon
ENSMUSG00000022967	Ifnar1	ENSMUSE00000249454	En2-induced stop codon
ENSMUSG00000022305	Lrp12	ENSMUSE00000125405	En2-induced stop codon
ENSMUSG00000054976	Nyap2	ENSMUSE00000418724	En2-induced stop codon
ENSMUSG00000038126	Mphosph9	ENSMUSE00001275105	En2-induced stop codon
ENSMUSG00000031342	Gpm6b	ENSMUSE00001205404	En2-induced stop codon
ENSMUSG00000031886	Ces2e	ENSMUSE00001052443	En2-induced stop codon
ENSMUSG00000036339	Tmem260	ENSMUSE00001229323	En2-induced stop codon
ENSMUSG00000042390	Gatad2b	ENSMUSE00000304547, ENSMUSE00000304541	En2-induced stop codon
ENSMUSG00000034584	Exph5	ENSMUSE00000279059	En2-induced stop codon
ENSMUSG00000040086	Tnni3k	ENSMUSE00001284682	En2-induced stop codon
ENSMUSG00000033526	Ppip5k1	ENSMUSE00001222997, ENSMUSE00001292197	En2-induced stop codon
ENSMUSG00000039842	Mcph1	ENSMUSE00001298478	En2-induced stop codon
ENSMUSG00000004031	Brinp2	ENSMUSE00000160787	En2-induced stop codon
ENSMUSG00000047749	Zc3hav1l	ENSMUSE00000396543	En2-induced stop codon
ENSMUSG00000032077	Bud13	ENSMUSE00001287608, ENSMUSE00001278336	En2-induced stop codon
ENSMUSG00000059554	Ccdc28a	ENSMUSE00001225745	En2-induced stop codon
ENSMUSG00000034158	Lrrc58	ENSMUSE00000984455, ENSMUSE00001004577	En2-induced stop codon
ENSMUSG00000012609	Ttll5	ENSMUSE00001250617	En2-induced stop codon
ENSMUSG00000032656	Marchf3	ENSMUSE00000222217	En2-induced stop codon
ENSMUSG00000030047	Arhgap25	ENSMUSE00001231053	En2-induced stop codon
ENSMUSG00000026843	Fubp3	ENSMUSE00000604248, ENSMUSE00001258957	En2-induced stop codon
ENSMUSG00000035236	Scai	ENSMUSE00001235017	En2-induced stop codon
ENSMUSG00000032913	Lrig2	ENSMUSE00000315278	En2-induced stop codon
ENSMUSG00000070644	Etnk2	ENSMUSE00001213827	En2-induced stop codon
ENSMUSG00000022837	Iqcb1	ENSMUSE00000130976	En2-induced stop codon
ENSMUSG00000040473	Cfap69	ENSMUSE00000347856	En2-induced stop codon
ENSMUSG00000033857	Engase	ENSMUSE00001225707, ENSMUSE00001236390	En2-induced stop codon
ENSMUSG00000031824	6430548M08Rik	ENSMUSE00000213393	En2-induced stop codon
ENSMUSG00000027420	Bfsp1	ENSMUSE00000269355	En2-induced stop codon
ENSMUSG00000021733	Slc4a7	ENSMUSE00001045133, ENSMUSE00000120359	En2-induced stop codon
ENSMUSG00000028737	Aldh4a1	ENSMUSE00001221043, ENSMUSE00001259596	En2-induced stop codon
ENSMUSG00000014601	Strip1	ENSMUSE00000174110, ENSMUSE00000174114	En2-induced stop codon
ENSMUSG00000036281	Snapc4	ENSMUSE00001215385	En2-induced stop codon	Yes
ENSMUSG00000033557	Fam20b	ENSMUSE00000275057	En2-induced stop codon
ENSMUSG00000045679	Pqlc3	ENSMUSE00001242844, ENSMUSE00001233887	En2-induced stop codon
ENSMUSG00000035441	Myo1d	ENSMUSE00001265867	En2-induced stop codon	Yes
ENSMUSG00000046442	Ppm1e	ENSMUSE00001297927	En2-induced stop codon
ENSMUSG00000040451	Sgms1	ENSMUSE00001279700	En2-induced stop codon
ENSMUSG00000038116	Phf20	ENSMUSE00001268399	En2-induced stop codon
ENSMUSG00000028532	Cachd1	ENSMUSE00000280444	En2-induced stop codon
ENSMUSG00000034064	Poglut1	ENSMUSE00001272502	En2-induced stop codon
ENSMUSG00000027175	Tcp11l1	ENSMUSE00001311174	En2-induced stop codon
ENSMUSG00000052942	Glis3	ENSMUSE00001249884	En2-induced stop codon
ENSMUSG00000005237	Dnah2	ENSMUSE00000588636, ENSMUSE00000588633	En2-induced stop codon	Yes
ENSMUSG00000028555	Ttc39a	ENSMUSE00000267400, ENSMUSE00000267394	En2-induced stop codon
ENSMUSG00000049571	Cfap46	ENSMUSE00001219849, ENSMUSE00001214826	En2-induced stop codon	Yes
ENSMUSG00000050144	Slc25a44	ENSMUSE00000980176	En2-induced stop codon
ENSMUSG00000003660	Snrnp200	ENSMUSE00001262211	En2-induced stop codon
ENSMUSG00000039683	Sdk1	ENSMUSE00001247893	En2-induced stop codon
ENSMUSG00000057060	Slc35f3	ENSMUSE00000414169	En2-induced stop codon
ENSMUSG00000034126	Pomt2	ENSMUSE00000293194	En2-induced stop codon
ENSMUSG00000042790	Rnf214	ENSMUSE00001213709, ENSMUSE00001295678	En2-induced stop codon
ENSMUSG00000039607	Rbms3	ENSMUSE00001230532	En2-induced stop codon
ENSMUSG00000042254	Cilp	ENSMUSE00001275765	En2-induced stop codon
ENSMUSG00000027652	Ralgapb	ENSMUSE00001305792	En2-induced stop codon	Yes
ENSMUSG00000045098	Kmt5b	ENSMUSE00000145485	En2-induced stop codon	Yes
ENSMUSG00000024795	Kif20b	ENSMUSE00000462226, ENSMUSE00000641968	En2-induced stop codon
ENSMUSG00000035258	Abi3bp	ENSMUSE00000330829	En2-induced stop codon
ENSMUSG00000027086	Fastkd1	ENSMUSE00000476710	En2-induced stop codon
ENSMUSG00000037270	Bltp1	ENSMUSE00001216056	En2-induced stop codon
ENSMUSG00000026468	Lhx4	ENSMUSE00000159462	En2-induced stop codon
ENSMUSG00000066151	Fkbp15	ENSMUSE00001296238	En2-induced stop codon
ENSMUSG00000047909	Ankrd16	ENSMUSE00001298524	En2-induced stop codon
ENSMUSG00000021185	Dglucy	ENSMUSE00001308964	En2-induced stop codon
ENSMUSG00000029757	Dync1i1	ENSMUSE00000242107	En2-induced stop codon
ENSMUSG00000040037	Negr1	ENSMUSE00000517639	En2-induced stop codon
ENSMUSG00000026705	Klhl20	ENSMUSE00001217141	En2-induced stop codon
ENSMUSG00000036006	Ripor2	ENSMUSE00001258732	En2-induced stop codon
ENSMUSG00000003680	Taf6l	ENSMUSE00001282097, ENSMUSE00001205111	En2-induced stop codon
ENSMUSG00000038456	Dennd2a	ENSMUSE00000277967	En2-induced stop codon
ENSMUSG00000033628	Pik3c3	ENSMUSE00000236731	En2-induced stop codon
ENSMUSG00000046318	Ccbe1	ENSMUSE00001229817	En2-induced stop codon
ENSMUSG00000035472	Slc25a21	ENSMUSE00000313868	En2-induced stop codon
ENSMUSG00000021972	Hmbox1	ENSMUSE00000122579	En2-induced stop codon
ENSMUSG00000027188	Pamr1	ENSMUSE00001264412	En2-induced stop codon
ENSMUSG00000042015	Wdr41	ENSMUSE00001274506	En2-induced stop codon
ENSMUSG00000014164	Klhl3	ENSMUSE00000118798	En2-induced stop codon
ENSMUSG00000000126	Wnt9a	ENSMUSE00000300475	En2-induced stop codon
ENSMUSG00000040189	Odad1	ENSMUSE00000225517, ENSMUSE00000225482	En2-induced stop codon
ENSMUSG00000030138	Bms1	ENSMUSE00000195776, ENSMUSE00000332240	En2-induced stop codon
ENSMUSG00000036966	Spryd3	ENSMUSE00001214628	En2-induced stop codon
ENSMUSG00000003235	Eif2b5	ENSMUSE00000130915, ENSMUSE00000130904	En2-induced stop codon
ENSMUSG00000024036	Slc37a1	ENSMUSE00000137396	En2-induced stop codon
ENSMUSG00000042404	Dennd4b	ENSMUSE00001292222, ENSMUSE00001274434	En2-induced stop codon
ENSMUSG00000059974	Ntm	ENSMUSE00001238973	En2-induced stop codon
ENSMUSG00000035615	Frmpd1	ENSMUSE00000674491	En2-induced stop codon
ENSMUSG00000031298	Adgrg2	ENSMUSE00000241983	En2-induced stop codon
ENSMUSG00000038987	Cfap157	ENSMUSE00000273347	En2-induced stop codon
ENSMUSG00000015659	Serac1	ENSMUSE00000135484	En2-induced stop codon
ENSMUSG00000070814	Zswim9	ENSMUSE00000600080	En2-induced stop codon
ENSMUSG00000061536	Sec22c	ENSMUSE00000258384	En2-induced stop codon
ENSMUSG00000028834	Trim63	ENSMUSE00000597476	En2-induced stop codon
ENSMUSG00000030691	Fchsd2	ENSMUSE00001209356	En2-induced stop codon
ENSMUSG00000034023	Fancd2	ENSMUSE00000612535	En2-induced stop codon
ENSMUSG00000074604	Mgst2	ENSMUSE00001284420	En2-induced stop codon
ENSMUSG00000029121	Crmp1	ENSMUSE00000400790	En2-induced stop codon
ENSMUSG00000050097	Ces2b	ENSMUSE00001210242	En2-induced stop codon
ENSMUSG00000073139	Tmem185a	ENSMUSE00000655468	En2-induced stop codon
ENSMUSG00000034653	Ythdc2	ENSMUSE00000394310, ENSMUSE00000392730	En2-induced stop codon
ENSMUSG00000031799	Tpm4	ENSMUSE00001213171	En2-induced stop codon
ENSMUSG00000043241	Upf2	ENSMUSE00000436988	En2-induced stop codon
ENSMUSG00000026921	Egfl7	ENSMUSE00001307211, ENSMUSE00001304771	En2-induced stop codon
ENSMUSG00000036805	Noxa1	ENSMUSE00000371263	En2-induced stop codon
ENSMUSG00000038485	Socs7	ENSMUSE00000286717	En2-induced stop codon
ENSMUSG00000035910	Dcdc2a	ENSMUSE00000250931	En2-induced stop codon
ENSMUSG00000038705	Gmeb2	ENSMUSE00000221731	En2-induced stop codon
ENSMUSG00000034265	Zdhhc14	ENSMUSE00000521251	En2-induced stop codon
ENSMUSG00000046961	Gpr156	ENSMUSE00000391138, ENSMUSE00000401696	En2-induced stop codon
ENSMUSG00000028467	Gba2	ENSMUSE00001241198, ENSMUSE00001265836	En2-induced stop codon
ENSMUSG00000037188	Grhl3	ENSMUSE00000398042	En2-induced stop codon
ENSMUSG00000038527	C1rl	ENSMUSE00000249028	En2-induced stop codon
ENSMUSG00000030031	Kbtbd8	ENSMUSE00001261071	En2-induced stop codon
ENSMUSG00000020709	Adap2	ENSMUSE00000108361	En2-induced stop codon
ENSMUSG00000075600	Zc3h3	ENSMUSE00000648564	En2-induced stop codon
ENSMUSG00000049491	Slc36a3	ENSMUSE00000394584	En2-induced stop codon
ENSMUSG00000038540	Tmc3	ENSMUSE00001243673	En2-induced stop codon
ENSMUSG00000019734	Tmc4	ENSMUSE00001284907	En2-induced stop codon
ENSMUSG00000018076	Med13l	ENSMUSE00000496208	En2-induced stop codon
ENSMUSG00000032118	Fez1	ENSMUSE00001263898	En2-induced stop codon
ENSMUSG00000037916	Ndufv1	ENSMUSE00001296406, ENSMUSE00001208926	En2-induced stop codon
ENSMUSG00000033722	BC034090	ENSMUSE00000277056	En2-induced stop codon
ENSMUSG00000033697	Arhgap39	ENSMUSE00001225738	En2-induced stop codon
ENSMUSG00000068008	Bpifb3	ENSMUSE00000555350, ENSMUSE00000555346	En2-induced stop codon
ENSMUSG00000040797	Iqsec3	ENSMUSE00001283362	En2-induced stop codon
ENSMUSG00000032777	Gtf3c1	ENSMUSE00000298540	En2-induced stop codon
ENSMUSG00000074746	Pdzd8	ENSMUSE00000640313	En2-induced stop codon
ENSMUSG00000096630	Vmn2r26	ENSMUSE00000967313	En2-induced stop codon
ENSMUSG00000014778	Fhod1	ENSMUSE00001206491	En2-induced stop codon
ENSMUSG00000024771	Lipk	ENSMUSE00000268775	En2-induced stop codon
ENSMUSG00000055725	Paqr3	ENSMUSE00000442059	En2-induced stop codon
ENSMUSG00000029060	Mib2	ENSMUSE00001262731, ENSMUSE00000523697	En2-induced stop codon
ENSMUSG00000030846	Tial1	ENSMUSE00001231464	En2-induced stop codon
ENSMUSG00000050141	Fam205c	ENSMUSE00001001622	En2-induced stop codon
ENSMUSG00000031129	Slc9a9	ENSMUSE00000415107	En2-induced stop codon
ENSMUSG00000030510	Cers3	ENSMUSE00000199930	En2-induced stop codon
ENSMUSG00000014245	Pigl	ENSMUSE00001312852	En2-induced stop codon
ENSMUSG00000051038	Rhox11	ENSMUSE00000355314	En2-induced stop codon
ENSMUSG00000054362	Lexm	ENSMUSE00000457900, ENSMUSE00000457888	En2-induced stop codon
ENSMUSG00000061462	Obscn	ENSMUSE00000579535	En2-induced stop codon
ENSMUSG00000022335	Zfat	ENSMUSE00000560062	En2-induced stop codon
ENSMUSG00000034575	Tent4a	ENSMUSE00000230591	En2-induced stop codon
ENSMUSG00000027902	Chil6	ENSMUSE00000420523, ENSMUSE00000361015	En2-induced stop codon
ENSMUSG00000053730	Tmem39b	ENSMUSE00001224232	En2-induced stop codon
ENSMUSG00000030074	Gxylt2	ENSMUSE00000443898	En2-induced stop codon
ENSMUSG00000036834	Plch1	ENSMUSE00000359567	En2-induced stop codon
ENSMUSG00000050810	Oog3	ENSMUSE00000401658	En2-induced stop codon
ENSMUSG00000055515	Vmn2r81	ENSMUSE00001015548, ENSMUSE00001051299	En2-induced stop codon
ENSMUSG00000030029	Lrig1	ENSMUSE00000194517	En2-induced stop codon
ENSMUSG00000042548	Asxl1	ENSMUSE00001205681	En2-induced stop codon	Yes
ENSMUSG00000037795	N4bp2	ENSMUSE00000253845	En2-induced stop codon
ENSMUSG00000058398	Prss43	ENSMUSE00000464681	En2-induced stop codon
ENSMUSG00000040187	Arntl2	ENSMUSE00000479853	En2-induced stop codon
ENSMUSG00000039914	Coq10a	ENSMUSE00000270547	En2-induced stop codon
ENSMUSG00000036197	Gxylt1	ENSMUSE00000382512	En2-induced stop codon
ENSMUSG00000069378	Prdm6	ENSMUSE00000572485	En2-induced stop codon
ENSMUSG00000041144	Dnah7b	ENSMUSE00001059477	En2-induced stop codon
ENSMUSG00000068009	Bpifb6	ENSMUSE00000555395, ENSMUSE00000555387	En2-induced stop codon
ENSMUSG00000041842	Fhdc1	ENSMUSE00000299600	En2-induced stop codon
ENSMUSG00000045751	Mms22l	ENSMUSE00001229217	En2-induced stop codon
ENSMUSG00000058498	Rnf207	ENSMUSE00001246375	En2-induced stop codon
ENSMUSG00000057176	Ccdc189	ENSMUSE00000480441, ENSMUSE00000478459	En2-induced stop codon
ENSMUSG00000066842	Hmcn1	ENSMUSE00000689578	En2-induced stop codon
ENSMUSG00000040836	Gpr161	ENSMUSE00000886406	En2-induced stop codon
ENSMUSG00000069085	Dytn	ENSMUSE00000698137, ENSMUSE00000629829	En2-induced stop codon
ENSMUSG00000034057	Myrfl	ENSMUSE00000607667, ENSMUSE00000607665	En2-induced stop codon
ENSMUSG00000049291	Prss38	ENSMUSE00000385794	En2-induced stop codon
ENSMUSG00000042567	Nek10	ENSMUSE00000692505	En2-induced stop codon
ENSMUSG00000073460	Pnldc1	ENSMUSE00000658304	En2-induced stop codon
ENSMUSG00000054640	Slc8a1	ENSMUSE00000507577	En2-induced stop codon
ENSMUSG00000024593	Megf10	ENSMUSE00000463057	En2-induced stop codon
ENSMUSG00000051984	Sec31b	ENSMUSE00000268460, ENSMUSE00000618731	En2-induced stop codon
ENSMUSG00000054659	Pm20d2	ENSMUSE00000430062	En2-induced stop codon
ENSMUSG00000037139	Myom3	ENSMUSE00000667788	En2-induced stop codon
ENSMUSG00000037973	Itprid1	ENSMUSE00001216135	En2-induced stop codon
ENSMUSG00000012889	Podnl1	ENSMUSE00000581448	En2-induced stop codon
ENSMUSG00000031936	Hephl1	ENSMUSE00000214812	En2-induced stop codon	Yes
ENSMUSG00000039546	Ajap1	ENSMUSE00000346638	En2-induced stop codon
ENSMUSG00000038295	Atg9b	ENSMUSE00001258940	En2-induced stop codon
ENSMUSG00000068284	Usf3	ENSMUSE00001274343	En2-induced stop codon
ENSMUSG00000072944	Nup62cl	ENSMUSE00000653522, ENSMUSE00000653518	En2-induced stop codon
ENSMUSG00000036304	Zdhhc23	ENSMUSE00000236614	En2-induced stop codon
ENSMUSG00000070732	Rbm44	ENSMUSE00000598386, ENSMUSE00000598383	En2-induced stop codon
ENSMUSG00000053930	Shisa6	ENSMUSE00000579139	En2-induced stop codon
ENSMUSG00000024519	Cplx4	ENSMUSE00000143023	En2-induced stop codon
ENSMUSG00000074665	Bpifb4	ENSMUSE00000639845, ENSMUSE00000639844	En2-induced stop codon
ENSMUSG00000047940	Stpg2	ENSMUSE00000442153	En2-induced stop codon
ENSMUSG00000049013	Prss48	ENSMUSE00000335771	En2-induced stop codon
ENSMUSG00000032115	Hyou1	ENSMUSE00001207672, ENSMUSE00001252032	En2-induced stop codon
ENSMUSG00000037752	Xkr8	ENSMUSE00001304189	En2-induced stop codon
ENSMUSG00000001569	Nom1	ENSMUSE00000550655	En2-induced stop codon
ENSMUSG00000063409	Lrrc43	ENSMUSE00000496458	En2-induced stop codon
ENSMUSG00000073795	Spef1l	ENSMUSE00001245635, ENSMUSE00000631948	En2-induced stop codon
ENSMUSG00000079644	Gm1110	ENSMUSE00000702240	En2-induced stop codon
ENSMUSG00000043923	Ccdc84	ENSMUSE00000357585, ENSMUSE00000387880	En2-induced stop codon
ENSMUSG00000047773	Ankfn1	ENSMUSE00000405997	En2-induced stop codon	Yes
ENSMUSG00000033805	Ephx4	ENSMUSE00000304384, ENSMUSE00000304376	En2-induced stop codon
ENSMUSG00000049690	Nckap5	ENSMUSE00000373552	En2-induced stop codon
ENSMUSG00000067813	Xkr9	ENSMUSE00000553055	En2-induced stop codon
ENSMUSG00000060268	Armh1	ENSMUSE00000488287	En2-induced stop codon
ENSMUSG00000078490	Cfap74	ENSMUSE00001235135, ENSMUSE00001243931	En2-induced stop codon
ENSMUSG00000030303	Far2	ENSMUSE00000197231, ENSMUSE00000197227	En2-induced stop codon
ENSMUSG00000025648	Pfkfb4	ENSMUSE00001256548	En2-induced stop codon
ENSMUSG00000046337	Fam178b	ENSMUSE00000396701	En2-induced stop codon
ENSMUSG00000052144	Ppp4r2	ENSMUSE00000473902	En2-induced stop codon
ENSMUSG00000070469	Adamtsl3	ENSMUSE00000591449	En2-induced stop codon
ENSMUSG00000071042	Rasgrp3	ENSMUSE00000606247	En2-induced stop codon
ENSMUSG00000027198	Ext2	ENSMUSE00001287199	En2-induced stop codon
ENSMUSG00000039742	Garin1b	ENSMUSE00001266691	En2-induced stop codon
ENSMUSG00000028360	Slc44a5	ENSMUSE00000561108	En2-induced stop codon
ENSMUSG00000024563	Smad2	ENSMUSE00000307553, ENSMUSE00001234643	En2-induced stop codon
ENSMUSG00000043410	Hfm1	ENSMUSE00000721198, ENSMUSE00001249924	En2-induced stop codon
ENSMUSG00000037406	Htra4	ENSMUSE00000254130	En2-induced stop codon
ENSMUSG00000020805	Slc13a5	ENSMUSE00000109421	En2-induced stop codon
ENSMUSG00000036641	Ccdc148	ENSMUSE00000507137	En2-induced stop codon
ENSMUSG00000051076	Vtcn1	ENSMUSE00000409554	En2-induced stop codon
ENSMUSG00000035495	Tstd2	ENSMUSE00001233191	En2-induced stop codon
ENSMUSG00000039621	Prex1	ENSMUSE00000236966	En2-induced stop codon
ENSMUSG00000041372	B4galnt3	ENSMUSE00001303573, ENSMUSE00001210646	En2-induced stop codon
ENSMUSG00000051427	Ccdc157	ENSMUSE00001249781	En2-induced stop codon
ENSMUSG00000030889	Vwa3a	ENSMUSE00000391576, ENSMUSE00000343112	En2-induced stop codon
ENSMUSG00000039512	Uhrf1bp1	ENSMUSE00001293900, ENSMUSE00000449238	En2-induced stop codon
ENSMUSG00000026167	Wnt10a	ENSMUSE00000156450	En2-induced stop codon
ENSMUSG00000018656	Tcaf3	ENSMUSE00000482706, ENSMUSE00000477167	En2-induced stop codon
ENSMUSG00000048003	Catsper4	ENSMUSE00000989884	En2-induced stop codon	Yes
ENSMUSG00000064224	Gsdma3	ENSMUSE00001073175, ENSMUSE00000520182	En2-induced stop codon
ENSMUSG00000035270	Impg2	ENSMUSE00000331174, ENSMUSE00000331167	En2-induced stop codon
ENSMUSG00000034310	Tmem132d	ENSMUSE00000500395	En2-induced stop codon
ENSMUSG00000027164	Traf6	ENSMUSE00001208916, ENSMUSE00000166461	En2-induced stop codon
ENSMUSG00000052921	Arhgef15	ENSMUSE00000578846, ENSMUSE00000578845	En2-induced stop codon
ENSMUSG00000058046	4933430I17Rik	ENSMUSE00000378380	En2-induced stop codon
ENSMUSG00000062833	Sval3	ENSMUSE00000470013	En2-induced stop codon
ENSMUSG00000048731	Ggnbp1	ENSMUSE00000409970	En2-induced stop codon
ENSMUSG00000041685	Fcho2	ENSMUSE00000295735, ENSMUSE00000295733	En2-induced stop codon
ENSMUSG00000071847	Apcdd1	ENSMUSE00000625293	En2-induced stop codon
ENSMUSG00000032375	Aph1b	ENSMUSE00000241354, ENSMUSE00001049942	En2-induced stop codon
ENSMUSG00000043664	Tmem221	ENSMUSE00000375963, ENSMUSE00000335220	En2-induced stop codon
ENSMUSG00000037553	Zdhhc18	ENSMUSE00000524628	En2-induced stop codon
ENSMUSG00000051951	Xkr4	ENSMUSE00000449517	En2-induced stop codon
ENSMUSG00000074259	Gramd2	ENSMUSE00000636340, ENSMUSE00001268279	En2-induced stop codon
ENSMUSG00000040860	Crocc	ENSMUSE00000335883, ENSMUSE00000389671	En2-induced stop codon
ENSMUSG00000026023	Cdk15	ENSMUSE00000999761	En2-induced stop codon
ENSMUSG00000037336	Mfsd2b	ENSMUSE00000232146, ENSMUSE00001240133	En2-induced stop codon
ENSMUSG00000031258	Xkrx	ENSMUSE00000546400	En2-induced stop codon
ENSMUSG00000028247	Coq3	ENSMUSE00000177581	En2-induced stop codon
ENSMUSG00000034402	Kcnh5	ENSMUSE00000297641	En2-induced stop codon
ENSMUSG00000044176	Spink10	ENSMUSE00001287655, ENSMUSE00000388317	En2-induced stop codon
ENSMUSG00000070471	Erich6	ENSMUSE00000674833, ENSMUSE00000674830	En2-induced stop codon
ENSMUSG00000061815	Rufy4	ENSMUSE00000544363, ENSMUSE00000468363	En2-induced stop codon
ENSMUSG00000028777	Gnat3	ENSMUSE00000293439	En2-induced stop codon
ENSMUSG00000038225	Primpol	ENSMUSE00001229433	En2-induced stop codon
ENSMUSG00000075044	Slc22a29	ENSMUSE00001033671	En2-induced stop codon
ENSMUSG00000034738	Nostrin	ENSMUSE00000241963, ENSMUSE00000241955	En2-induced stop codon
ENSMUSG00000029219	Slc10a4	ENSMUSE00000187072	En2-induced stop codon
ENSMUSG00000052395	Rft1	ENSMUSE00001244374	En2-induced stop codon
ENSMUSG00000024937	Ehbp1l1	ENSMUSE00000146408, ENSMUSE00000146401	En2-induced stop codon
ENSMUSG00000040387	Klhl32	ENSMUSE00001221273	En2-induced stop codon
ENSMUSG00000038738	Shank1	ENSMUSE00000674898	En2-induced stop codon
ENSMUSG00000072945	Ripply1	ENSMUSE00000653548	En2-induced stop codon
ENSMUSG00000028813	CK137956	ENSMUSE00000182419	En2-induced stop codon
ENSMUSG00000071553	Cpa2	ENSMUSE00001265184	En2-induced stop codon
ENSMUSG00000073494	Sh2d1b2	ENSMUSE00000983799	En2-induced stop codon
ENSMUSG00000073494	Sh2d1b2	ENSMUSE00000983799, ENSMUSE00001259526	En2-induced stop codon
ENSMUSG00000071340	Trappc3l	ENSMUSE00000614921	En2-induced stop codon
ENSMUSG00000072049	Vmn2r121	ENSMUSE00000546858, ENSMUSE00000546852	En2-induced stop codon
ENSMUSG00000068399	Gm7247	ENSMUSE00001059168, ENSMUSE00000560071	En2-induced stop codon
ENSMUSG00000062181	Ces3b	ENSMUSE00001069220, ENSMUSE00000506460	En2-induced stop codon
ENSMUSG00000037106	Fer1l6	ENSMUSE00000851953, ENSMUSE00000870098	En2-induced stop codon	Yes
ENSMUSG00000066820	Vmn2r28	ENSMUSE00001093036	En2-induced stop codon
ENSMUSG00000063590	Slc22a28	ENSMUSE00001034566	En2-induced stop codon
ENSMUSG00000027824	Vmn2r1	ENSMUSE00001046070	En2-induced stop codon
ENSMUSG00000093923	Gm5935	ENSMUSE00001061744	En2-induced stop codon
ENSMUSG00000070419	Cyp3a57	ENSMUSE00001050658	En2-induced stop codon
ENSMUSG00000079263	Gm6614	ENSMUSE00001040143, ENSMUSE00000991992	En2-induced stop codon
ENSMUSG00000022995	Enah	ENSMUSE00000446152, ENSMUSE00000370935	En2-induced stop codon
ENSMUSG00000044712	Slc38a6	ENSMUSE00000365160	En2-induced stop codon
ENSMUSG00000071047	Ces1a	ENSMUSE00000606389	En2-induced stop codon
ENSMUSG00000079051	Vinac1	ENSMUSE00000683511	En2-induced stop codon
ENSMUSG00000078509	Pramel14	ENSMUSE00001014956	En2-induced stop codon
ENSMUSG00000037440	Vnn1	ENSMUSE00000282632	En2-induced stop codon	Yes
ENSMUSG00000117679	Apbb3	ENSMUSE00000277554, ENSMUSE00000142761	En2-induced stop codon
ENSMUSG00000026475	Rgs16	ENSMUSE00000159541, ENSMUSE00000159535	En2-induced stop codon
ENSMUSG00000044719	E230025N22Rik	ENSMUSE00000412274	En2-induced stop codon
ENSMUSG00000031667	Aktip	ENSMUSE00000211629, ENSMUSE00000211627	En2-induced stop codon
ENSMUSG00000042671	Rgs8	ENSMUSE00000427137, ENSMUSE00000427126	En2-induced stop codon
ENSMUSG00000038530	Rgs4	ENSMUSE00001216002, ENSMUSE00000161823	En2-induced stop codon
ENSMUSG00000096230	Pramel36	ENSMUSE00001076666	En2-induced stop codon
ENSMUSG00000095293	Gm10058	ENSMUSE00000966379	En2-induced stop codon
ENSMUSG00000040483	Xaf1	ENSMUSE00001313166	En2-induced stop codon
ENSMUSG00000074449	Potefam3a	ENSMUSE00000970281	En2-induced stop codon
ENSMUSG00000073255	Gm14632	ENSMUSE00000967859	En2-induced stop codon
ENSMUSG00000022622	Acr	ENSMUSE00000128947, ENSMUSE00000128949	En2-induced stop codon
ENSMUSG00000027950	Chrnb2	ENSMUSE00000307828	En2-induced stop codon
ENSMUSG00000026253	Chrng	ENSMUSE00000157347, ENSMUSE00000157342	En2-induced stop codon
ENSMUSG00000020774	Aspa	ENSMUSE00001244143	En2-induced stop codon
ENSMUSG00000042249	Grk3	ENSMUSE00000486061	En2-induced stop codon
ENSMUSG00000019986	Ahi1	ENSMUSE00000615720, ENSMUSE00000615719	En2-induced stop codon
ENSMUSG00000026875	Traf1	ENSMUSE00001218488	En2-induced stop codon
ENSMUSG00000032786	Alas1	ENSMUSE00001218654	En2-induced stop codon
ENSMUSG00000063558	Aox1	ENSMUSE00001294890	En2-induced stop codon
ENSMUSG00000005871	Apc	ENSMUSE00001235284	En2-induced stop codon
ENSMUSG00000020609	Apob	ENSMUSE00000107114, ENSMUSE00000107012	En2-induced stop codon
ENSMUSG00000046532	Ar	ENSMUSE00000451969	En2-induced stop codon
ENSMUSG00000026715	Serpinc1	ENSMUSE00000162092	En2-induced stop codon
ENSMUSG00000026405	C4bp	ENSMUSE00000158763, ENSMUSE00000915626	En2-induced stop codon
ENSMUSG00000029656	C8b	ENSMUSE00000433947	En2-induced stop codon
ENSMUSG00000057897	Camk2b	ENSMUSE00001235275	En2-induced stop codon
ENSMUSG00000022297	Fzd6	ENSMUSE00000125358	En2-induced stop codon
ENSMUSG00000025577	Cbx2	ENSMUSE00000151817, ENSMUSE00001311765	En2-induced stop codon
ENSMUSG00000026407	Cacna1s	ENSMUSE00000350278	En2-induced stop codon
ENSMUSG00000005087	Cd44	ENSMUSE00001292286	En2-induced stop codon
ENSMUSG00000028128	F3	ENSMUSE00000176546	En2-induced stop codon
ENSMUSG00000026365	Cfh	ENSMUSE00001301076	En2-induced stop codon
ENSMUSG00000023852	Chd1	ENSMUSE00000135876	En2-induced stop codon
ENSMUSG00000021239	Vsx2	ENSMUSE00000115873	En2-induced stop codon
ENSMUSG00000067220	Cnga1	ENSMUSE00000544201	En2-induced stop codon
ENSMUSG00000025650	Col7a1	ENSMUSE00000236930, ENSMUSE00000236736	En2-induced stop codon
ENSMUSG00000003617	Cp	ENSMUSE00001265090	En2-induced stop codon
ENSMUSG00000001865	Cpa3	ENSMUSE00000171262, ENSMUSE00000171272	En2-induced stop codon
ENSMUSG00000016481	Cr1l	ENSMUSE00000326760	En2-induced stop codon
ENSMUSG00000000724	Cryba1	ENSMUSE00000110206	En2-induced stop codon
ENSMUSG00000042240	Crybb2	ENSMUSE00000188142	En2-induced stop codon
ENSMUSG00000074698	Csnk2a1	ENSMUSE00001272343	En2-induced stop codon
ENSMUSG00000032323	Cyp11a1	ENSMUSE00000218693	En2-induced stop codon
ENSMUSG00000022589	Cyp11b2	ENSMUSE00001037906, ENSMUSE00000128600	En2-induced stop codon
ENSMUSG00000029727	Cyp3a13	ENSMUSE00001042462	En2-induced stop codon
ENSMUSG00000025991	Cps1	ENSMUSE00000697610, ENSMUSE00000697608	En2-induced stop codon
ENSMUSG00000025531	Chm	ENSMUSE00001282653	En2-induced stop codon
ENSMUSG00000037936	Scarb1	ENSMUSE00001244609	En2-induced stop codon	Yes
ENSMUSG00000000282	Mnt	ENSMUSE00001237643, ENSMUSE00001310183	En2-induced stop codon
ENSMUSG00000064373	Selenop	ENSMUSE00000660025	En2-induced stop codon
ENSMUSG00000026701	Prdx6	ENSMUSE00001230459	En2-induced stop codon
ENSMUSG00000026994	Galnt3	ENSMUSE00000165250	En2-induced stop codon
ENSMUSG00000022214	Dcaf11	ENSMUSE00001271587, ENSMUSE00001266584	En2-induced stop codon
ENSMUSG00000022210	Dhrs4	ENSMUSE00000124410	En2-induced stop codon
ENSMUSG00000021609	Slc6a3	ENSMUSE00000119369	En2-induced stop codon
ENSMUSG00000026208	Des	ENSMUSE00000156920, ENSMUSE00001217519	En2-induced stop codon
ENSMUSG00000003228	Grk5	ENSMUSE00000510075, ENSMUSE00000500627	En2-induced stop codon
ENSMUSG00000029071	Dvl1	ENSMUSE00001260446, ENSMUSE00001225235	En2-induced stop codon
ENSMUSG00000028635	Edn2	ENSMUSE00000180813, ENSMUSE00000180814	En2-induced stop codon
ENSMUSG00000062661	Ncs1	ENSMUSE00001221223	En2-induced stop codon
ENSMUSG00000024991	Eif3a	ENSMUSE00000146932	En2-induced stop codon
ENSMUSG00000006235	Epor	ENSMUSE00000217736, ENSMUSE00000217726	En2-induced stop codon
ENSMUSG00000003549	Ercc1	ENSMUSE00001264703	En2-induced stop codon	Yes
ENSMUSG00000030400	Ercc2	ENSMUSE00000198488	En2-induced stop codon
ENSMUSG00000040732	Erg	ENSMUSE00001289148	En2-induced stop codon
ENSMUSG00000061959	Ces1e	ENSMUSE00001071654	En2-induced stop codon
ENSMUSG00000027204	Fbn1	ENSMUSE00001218573	En2-induced stop codon
ENSMUSG00000028607	Cpt2	ENSMUSE00000180567	En2-induced stop codon
ENSMUSG00000016087	Fli1	ENSMUSE00000215962	En2-induced stop codon
ENSMUSG00000030278	Cidec	ENSMUSE00000197007	En2-induced stop codon
ENSMUSG00000028673	Fuca1	ENSMUSE00000181225	En2-induced stop codon
ENSMUSG00000022471	Xrcc6	ENSMUSE00001246860	En2-induced stop codon
ENSMUSG00000078650	G6pc	ENSMUSE00000113003	En2-induced stop codon
ENSMUSG00000025579	Gaa	ENSMUSE00000151840, ENSMUSE00000151836	En2-induced stop codon
ENSMUSG00000010803	Gabra1	ENSMUSE00000967289	En2-induced stop codon
ENSMUSG00000029054	Gabrd	ENSMUSE00001255402, ENSMUSE00001280180	En2-induced stop codon
ENSMUSG00000020436	Gabrg2	ENSMUSE00000267226	En2-induced stop codon
ENSMUSG00000021003	Galc	ENSMUSE00000421626	En2-induced stop codon
ENSMUSG00000061099	Gapdhs	ENSMUSE00000241989, ENSMUSE00001299725	En2-induced stop codon
ENSMUSG00000022962	Gart	ENSMUSE00000132171	En2-induced stop codon
ENSMUSG00000040264	Gbp2b	ENSMUSE00001021292, ENSMUSE00001059022	En2-induced stop codon
ENSMUSG00000035540	Gc	ENSMUSE00000222007	En2-induced stop codon
ENSMUSG00000020932	Gfap	ENSMUSE00001268811, ENSMUSE00000363222	En2-induced stop codon
ENSMUSG00000032192	Gnb5	ENSMUSE00000531792, ENSMUSE00000531790	En2-induced stop codon
ENSMUSG00000021318	Gli3	ENSMUSE00001244218	En2-induced stop codon
ENSMUSG00000024158	Hagh	ENSMUSE00000138865	En2-induced stop codon
ENSMUSG00000018589	Glra2	ENSMUSE00001003793	En2-induced stop codon
ENSMUSG00000028020	Glrb	ENSMUSE00001234758	En2-induced stop codon
ENSMUSG00000026103	Gls	ENSMUSE00001212025, ENSMUSE00001283434	En2-induced stop codon
ENSMUSG00000031748	Gnao1	ENSMUSE00001213104	En2-induced stop codon
ENSMUSG00000005610	Eif4g2	ENSMUSE00000203247, ENSMUSE00000203241	En2-induced stop codon
ENSMUSG00000031672	Got2	ENSMUSE00000211651, ENSMUSE00000211659	En2-induced stop codon
ENSMUSG00000041642	Kif21b	ENSMUSE00001243763, ENSMUSE00001207090	En2-induced stop codon
ENSMUSG00000026874	Hc	ENSMUSE00000259644	En2-induced stop codon
ENSMUSG00000029104	Htt	ENSMUSE00001246407	En2-induced stop codon
ENSMUSG00000021670	Hmgcr	ENSMUSE00000119888	En2-induced stop codon
ENSMUSG00000005413	Hmox1	ENSMUSE00001273686, ENSMUSE00000324535	En2-induced stop codon
ENSMUSG00000028931	Kcnab2	ENSMUSE00001216222, ENSMUSE00001270796	En2-induced stop codon
ENSMUSG00000025630	Hprt	ENSMUSE00000491684	En2-induced stop codon
ENSMUSG00000019878	Hsf2	ENSMUSE00000098776	En2-induced stop codon
ENSMUSG00000005732	Ranbp1	ENSMUSE00000129924	En2-induced stop codon
ENSMUSG00000022721	Trmt2a	ENSMUSE00001233715, ENSMUSE00001223476	En2-induced stop codon
ENSMUSG00000020838	Slc6a4	ENSMUSE00000110260	En2-induced stop codon
ENSMUSG00000062995	Ica1	ENSMUSE00001213616	En2-induced stop codon
ENSMUSG00000021395	Spin1	ENSMUSE00000351341	En2-induced stop codon
ENSMUSG00000056999	Ide	ENSMUSE00001228530	En2-induced stop codon
ENSMUSG00000031551	Ido1	ENSMUSE00000210642	En2-induced stop codon	Yes
ENSMUSG00000005533	Igf1r	ENSMUSE00000261743	En2-induced stop codon
ENSMUSG00000004296	Il12b	ENSMUSE00000104172	En2-induced stop codon
ENSMUSG00000026073	Il1r2	ENSMUSE00001034944	En2-induced stop codon
ENSMUSG00000005534	Insr	ENSMUSE00000611293	En2-induced stop codon
ENSMUSG00000015533	Itga2	ENSMUSE00000609978	En2-induced stop codon
ENSMUSG00000027087	Itgav	ENSMUSE00001301511	En2-induced stop codon
ENSMUSG00000020758	Itgb4	ENSMUSE00001253187	En2-induced stop codon
ENSMUSG00000022817	Itgb5	ENSMUSE00000224760	En2-induced stop codon
ENSMUSG00000074797	Itpa	ENSMUSE00001269979	En2-induced stop codon
ENSMUSG00000001552	Jup	ENSMUSE00000112631	En2-induced stop codon
ENSMUSG00000062960	Kdr	ENSMUSE00001248936	En2-induced stop codon
ENSMUSG00000049382	Krt8	ENSMUSE00001004332	En2-induced stop codon
ENSMUSG00000036639	Nudt1	ENSMUSE00000472619	En2-induced stop codon
ENSMUSG00000000247	Lhx2	ENSMUSE00000440605	En2-induced stop codon
ENSMUSG00000028063	Lmna	ENSMUSE00000419377	En2-induced stop codon
ENSMUSG00000024590	Lmnb1	ENSMUSE00000143569	En2-induced stop codon
ENSMUSG00000024529	Lox	ENSMUSE00000143090, ENSMUSE00000572522	En2-induced stop codon
ENSMUSG00000018819	Lsp1	ENSMUSE00001237837, ENSMUSE00001270654	En2-induced stop codon
ENSMUSG00000028393	Alad	ENSMUSE00001244921	En2-induced stop codon
ENSMUSG00000007458	M6pr	ENSMUSE00000195464	En2-induced stop codon
ENSMUSG00000001156	Mxd1	ENSMUSE00000194233	En2-induced stop codon
ENSMUSG00000021576	Pdcd6	ENSMUSE00000119089	En2-induced stop codon
ENSMUSG00000024313	Mep1b	ENSMUSE00000276519	En2-induced stop codon
ENSMUSG00000031207	Msn	ENSMUSE00000207281	En2-induced stop codon
ENSMUSG00000041333	Mup4	ENSMUSE00001006106	En2-induced stop codon
ENSMUSG00000026480	Ncf2	ENSMUSE00000159600	En2-induced stop codon
ENSMUSG00000027859	Ngf	ENSMUSE00001263942	En2-induced stop codon
ENSMUSG00000020826	Nos2	ENSMUSE00000349022	En2-induced stop codon
ENSMUSG00000027878	Notch2	ENSMUSE00000404985	En2-induced stop codon
ENSMUSG00000028072	Ntrk1	ENSMUSE00000385281, ENSMUSE00000175867	En2-induced stop codon
ENSMUSG00000059146	Ntrk3	ENSMUSE00001226769	En2-induced stop codon
ENSMUSG00000062257	Opcml	ENSMUSE00001253872	En2-induced stop codon
ENSMUSG00000050511	Oprd1	ENSMUSE00000369651	En2-induced stop codon
ENSMUSG00000025905	Oprk1	ENSMUSE00000554252	En2-induced stop codon
ENSMUSG00000019916	P4ha1	ENSMUSE00000099087	En2-induced stop codon
ENSMUSG00000020051	Pah	ENSMUSE00000100118	En2-induced stop codon
ENSMUSG00000026335	Pam	ENSMUSE00001048400	En2-induced stop codon
ENSMUSG00000014030	Pax5	ENSMUSE00001259520	En2-induced stop codon
ENSMUSG00000041650	Pcca	ENSMUSE00001282599	En2-induced stop codon
ENSMUSG00000027342	Pcna	ENSMUSE00001242613, ENSMUSE00001300983	En2-induced stop codon
ENSMUSG00000024892	Pcx	ENSMUSE00000145920	En2-induced stop codon
ENSMUSG00000022489	Pde1b	ENSMUSE00000127589, ENSMUSE00000127577	En2-induced stop codon
ENSMUSG00000031870	Pgr	ENSMUSE00001242242	En2-induced stop codon
ENSMUSG00000025537	Phkg1	ENSMUSE00000151491	En2-induced stop codon
ENSMUSG00000020844	Nxn	ENSMUSE00000110358	En2-induced stop codon	Yes
ENSMUSG00000031425	Plp1	ENSMUSE00000209382	En2-induced stop codon
ENSMUSG00000005514	Por	ENSMUSE00001224192, ENSMUSE00001251212	En2-induced stop codon
ENSMUSG00000017760	Ctsa	ENSMUSE00001221311	En2-induced stop codon	Yes
ENSMUSG00000025855	Prkar1b	ENSMUSE00000535165	En2-induced stop codon
ENSMUSG00000025742	Prps2	ENSMUSE00001233697	En2-induced stop codon
ENSMUSG00000030854	Ptpn5	ENSMUSE00001263238	En2-induced stop codon	Yes
ENSMUSG00000020149	Rab1a	ENSMUSE00001289877, ENSMUSE00001255508	En2-induced stop codon
ENSMUSG00000070645	Ren1	ENSMUSE00000596635, ENSMUSE00000596632	En2-induced stop codon	Yes
ENSMUSG00000034681	Rnps1	ENSMUSE00000336803, ENSMUSE00000307241	En2-induced stop codon
ENSMUSG00000028174	Rpe65	ENSMUSE00000176989, ENSMUSE00000176991	En2-induced stop codon
ENSMUSG00000043716	Rpl7	ENSMUSE00001232834, ENSMUSE00001237726	En2-induced stop codon
ENSMUSG00000028266	Lmo4	ENSMUSE00000177721, ENSMUSE00001222240	En2-induced stop codon
ENSMUSG00000027404	Snrpb	ENSMUSE00001283770	En2-induced stop codon
ENSMUSG00000067614	Krt86	ENSMUSE00001084793	En2-induced stop codon
ENSMUSG00000002477	Snrpd1	ENSMUSE00000289776, ENSMUSE00000140568	En2-induced stop codon
ENSMUSG00000102252	Snrpn	ENSMUSE00000200124	En2-induced stop codon
ENSMUSG00000033006	Sox10	ENSMUSE00000465084	En2-induced stop codon
ENSMUSG00000024176	Sox8	ENSMUSE00000289788	En2-induced stop codon
ENSMUSG00000021594	Srd5a1	ENSMUSE00001273064	En2-induced stop codon
ENSMUSG00000026069	Il1rl1	ENSMUSE00000309818, ENSMUSE00000630166	En2-induced stop codon
ENSMUSG00000030043	Tacr1	ENSMUSE00000194654, ENSMUSE00000559419	En2-induced stop codon
ENSMUSG00000028717	Tal1	ENSMUSE00000181647	En2-induced stop codon
ENSMUSG00000024339	Tap2	ENSMUSE00001271261, ENSMUSE00001298907	En2-induced stop codon
ENSMUSG00000000093	Tbx2	ENSMUSE00000105666	En2-induced stop codon
ENSMUSG00000009575	Cbx5	ENSMUSE00000127477	En2-induced stop codon
ENSMUSG00000025014	Dntt	ENSMUSE00000147266	En2-induced stop codon
ENSMUSG00000029217	Tec	ENSMUSE00001302393	En2-induced stop codon
ENSMUSG00000004070	Hmox2	ENSMUSE00000127819	En2-induced stop codon
ENSMUSG00000053469	Tg	ENSMUSE00000439658	En2-induced stop codon
ENSMUSG00000000214	Th	ENSMUSE00001270997, ENSMUSE00001244096	En2-induced stop codon
ENSMUSG00000058756	Thra	ENSMUSE00001274788	En2-induced stop codon	Yes
ENSMUSG00000025574	Tk1	ENSMUSE00000151747	En2-induced stop codon
ENSMUSG00000032366	Tpm1	ENSMUSE00001280346	En2-induced stop codon	Yes
ENSMUSG00000021376	Tpmt	ENSMUSE00001300483	En2-induced stop codon
ENSMUSG00000028684	Urod	ENSMUSE00001253753, ENSMUSE00001283918	En2-induced stop codon
ENSMUSG00000052397	Ezr	ENSMUSE00000449693	En2-induced stop codon
ENSMUSG00000026728	Vim	ENSMUSE00001233350	En2-induced stop codon
ENSMUSG00000022969	Il10rb	ENSMUSE00001210938, ENSMUSE00001253820	En2-induced stop codon
ENSMUSG00000000125	Wnt3	ENSMUSE00001095063	En2-induced stop codon
ENSMUSG00000009900	Wnt3a	ENSMUSE00001001434	En2-induced stop codon
ENSMUSG00000036856	Wnt4	ENSMUSE00000259250	En2-induced stop codon
ENSMUSG00000021994	Wnt5a	ENSMUSE00001248182	En2-induced stop codon
ENSMUSG00000030170	Wnt5b	ENSMUSE00001251059	En2-induced stop codon
ENSMUSG00000030093	Wnt7a	ENSMUSE00000227625	En2-induced stop codon
ENSMUSG00000020484	Xbp1	ENSMUSE00001299943	En2-induced stop codon
ENSMUSG00000021264	Yy1	ENSMUSE00001220207	En2-induced stop codon
ENSMUSG00000025076	Casp7	ENSMUSE00000295139	En2-induced stop codon
ENSMUSG00000021055	Esr2	ENSMUSE00001236633	En2-induced stop codon
ENSMUSG00000038146	Notch3	ENSMUSE00000312090, ENSMUSE00000547689	En2-induced stop codon
ENSMUSG00000024335	Brd2	ENSMUSE00001273612	En2-induced stop codon
ENSMUSG00000043733	Ptpn11	ENSMUSE00001285362	En2-induced stop codon
ENSMUSG00000026117	Zap70	ENSMUSE00000155947, ENSMUSE00000155950	En2-induced stop codon
ENSMUSG00000022840	Adcy5	ENSMUSE00000464127	En2-induced stop codon
ENSMUSG00000021536	Adcy2	ENSMUSE00000570375, ENSMUSE00000118714	En2-induced stop codon
ENSMUSG00000038751	Ptk6	ENSMUSE00000222342, ENSMUSE00000170777	En2-induced stop codon
ENSMUSG00000024833	Pola2	ENSMUSE00000145389, ENSMUSE00000145368	En2-induced stop codon
ENSMUSG00000003873	Bax	ENSMUSE00000203797	En2-induced stop codon
ENSMUSG00000004768	Rab23	ENSMUSE00001211264	En2-induced stop codon
ENSMUSG00000059908	Mug1	ENSMUSE00001244794	En2-induced stop codon
ENSMUSG00000024798	Htr7	ENSMUSE00001236958	En2-induced stop codon
ENSMUSG00000015291	Gdi1	ENSMUSE00001223291	En2-induced stop codon
ENSMUSG00000063142	Kcnma1	ENSMUSE00000498876, ENSMUSE00000501952	En2-induced stop codon
ENSMUSG00000056342	Usp34	ENSMUSE00000813589	En2-induced stop codon
ENSMUSG00000034656	Cacna1a	ENSMUSE00001281038	En2-induced stop codon
ENSMUSG00000005161	Prdx2	ENSMUSE00001230449, ENSMUSE00000581310	En2-induced stop codon
ENSMUSG00000071708	Sms	ENSMUSE00001279745	En2-induced stop codon
ENSMUSG00000029352	Crybb3	ENSMUSE00001249098	En2-induced stop codon
ENSMUSG00000029608	Rph3a	ENSMUSE00000506989	En2-induced stop codon
ENSMUSG00000020917	Acly	ENSMUSE00000112681	En2-induced stop codon
ENSMUSG00000024581	Napg	ENSMUSE00000143465	En2-induced stop codon
ENSMUSG00000027680	Fxr1	ENSMUSE00001015849	En2-induced stop codon
ENSMUSG00000079477	Rab7	ENSMUSE00000604004	En2-induced stop codon
ENSMUSG00000027519	Rab22a	ENSMUSE00000170235	En2-induced stop codon
ENSMUSG00000029082	Bst1	ENSMUSE00000185321	En2-induced stop codon
ENSMUSG00000027855	Sycp1	ENSMUSE00000173654	En2-induced stop codon
ENSMUSG00000022241	Tars	ENSMUSE00000124896, ENSMUSE00000124893	En2-induced stop codon
ENSMUSG00000041782	Lad1	ENSMUSE00000238900, ENSMUSE00000238896	En2-induced stop codon
ENSMUSG00000027716	Trpc3	ENSMUSE00000345303	En2-induced stop codon
ENSMUSG00000019866	Crybg1	ENSMUSE00000098682	En2-induced stop codon
ENSMUSG00000028680	Plk3	ENSMUSE00001251822, ENSMUSE00000488979	En2-induced stop codon
ENSMUSG00000012443	Kif11	ENSMUSE00000326179, ENSMUSE00000326147	En2-induced stop codon
ENSMUSG00000022149	C9	ENSMUSE00001259424	En2-induced stop codon
ENSMUSG00000036202	Rif1	ENSMUSE00000473715	En2-induced stop codon
ENSMUSG00000052852	Reep1	ENSMUSE00000433225	En2-induced stop codon
ENSMUSG00000021749	Fam3d	ENSMUSE00000361470	En2-induced stop codon
ENSMUSG00000019969	Psen1	ENSMUSE00000418993	En2-induced stop codon
ENSMUSG00000027460	Angpt4	ENSMUSE00000169748	En2-induced stop codon
ENSMUSG00000032067	Pts	ENSMUSE00000286094, ENSMUSE00000216246	En2-induced stop codon
ENSMUSG00000020986	Sec23a	ENSMUSE00000402954	En2-induced stop codon
ENSMUSG00000067764	Xlr5c	ENSMUSE00000971609	En2-induced stop codon	Yes
ENSMUSG00000021010	Npas3	ENSMUSE00000415341	En2-induced stop codon
ENSMUSG00000018620	Mmp20	ENSMUSE00000215631	En2-induced stop codon
ENSMUSG00000029716	Tfr2	ENSMUSE00000307105, ENSMUSE00000307091	En2-induced stop codon
ENSMUSG00000023988	Bysl	ENSMUSE00000136963, ENSMUSE00000136965	En2-induced stop codon
ENSMUSG00000050668	Gpatch11	ENSMUSE00000367099	En2-induced stop codon
ENSMUSG00000063297	Luzp2	ENSMUSE00000464262	En2-induced stop codon
ENSMUSG00000068101	Cenpm	ENSMUSE00000556559, ENSMUSE00000556552	En2-induced stop codon
ENSMUSG00000032900	Tex43	ENSMUSE00001260442	En2-induced stop codon
ENSMUSG00000020064	Herc4	ENSMUSE00000100273	En2-induced stop codon
ENSMUSG00000029882	2210010C04Rik	ENSMUSE00000403191	En2-induced stop codon
ENSMUSG00000019975	Ikbip	ENSMUSE00000099486	En2-induced stop codon
ENSMUSG00000025981	Coq10b	ENSMUSE00000154615	En2-induced stop codon
ENSMUSG00000034432	Cops8	ENSMUSE00000291630	En2-induced stop codon
ENSMUSG00000058503	Fam133b	ENSMUSE00000184909, ENSMUSE00000876342	En2-induced stop codon
ENSMUSG00000026495	Efcab2	ENSMUSE00000159850	En2-induced stop codon
ENSMUSG00000055128	Cgrrf1	ENSMUSE00001219889	En2-induced stop codon
ENSMUSG00000020674	Pxdn	ENSMUSE00000222220	En2-induced stop codon
ENSMUSG00000000295	Hddc2	ENSMUSE00000098063	En2-induced stop codon
ENSMUSG00000035376	Hacd2	ENSMUSE00000357304	En2-induced stop codon
ENSMUSG00000026866	Kynu	ENSMUSE00000274830	En2-induced stop codon
ENSMUSG00000019917	Septin10	ENSMUSE00000643368	En2-induced stop codon
ENSMUSG00000023932	Cdc5l	ENSMUSE00000402096, ENSMUSE00000389518	En2-induced stop codon
ENSMUSG00000066900	Suds3	ENSMUSE00000539248	En2-induced stop codon
ENSMUSG00000017446	C1qtnf1	ENSMUSE00000151803	En2-induced stop codon
ENSMUSG00000022338	Eny2	ENSMUSE00000649444, ENSMUSE00000649443	En2-induced stop codon
ENSMUSG00000021458	Aopep	ENSMUSE00000323804	En2-induced stop codon
ENSMUSG00000030051	Aplf	ENSMUSE00000194697, ENSMUSE00000194702	En2-induced stop codon
ENSMUSG00000048271	Rbm33	ENSMUSE00000277275	En2-induced stop codon
ENSMUSG00000019838	Slc16a10	ENSMUSE00000098423	En2-induced stop codon
ENSMUSG00000040738	Ints8	ENSMUSE00000331198, ENSMUSE00000382206	En2-induced stop codon
ENSMUSG00000033166	Dis3	ENSMUSE00000123363, ENSMUSE00000123362	En2-induced stop codon
ENSMUSG00000029883	Prss59	ENSMUSE00000193599	En2-induced stop codon
ENSMUSG00000029229	Chic2	ENSMUSE00000187147, ENSMUSE00000187151	En2-induced stop codon
ENSMUSG00000026141	Col19a1	ENSMUSE00000156228	En2-induced stop codon
ENSMUSG00000024481	Lvrn	ENSMUSE00000142763	En2-induced stop codon
ENSMUSG00000057315	Arhgap24	ENSMUSE00000355389	En2-induced stop codon
ENSMUSG00000023966	Rsph9	ENSMUSE00000136710	En2-induced stop codon
ENSMUSG00000052632	Asap2	ENSMUSE00000566394	En2-induced stop codon
ENSMUSG00000024350	Dnajc18	ENSMUSE00000141188	En2-induced stop codon
ENSMUSG00000021499	Catsper3	ENSMUSE00000118388	En2-induced stop codon
ENSMUSG00000036097	Slf2	ENSMUSE00000418473, ENSMUSE00000418468	En2-induced stop codon
ENSMUSG00000027690	Slc2a2	ENSMUSE00000172275	En2-induced stop codon
ENSMUSG00000049076	Acap2	ENSMUSE00000128130	En2-induced stop codon
ENSMUSG00000029685	Asb15	ENSMUSE00000324918, ENSMUSE00000191486	En2-induced stop codon
ENSMUSG00000033323	Ctdp1	ENSMUSE00000416430, ENSMUSE00000416422	En2-induced stop codon
ENSMUSG00000002741	Ykt6	ENSMUSE00000105087	En2-induced stop codon
ENSMUSG00000026203	Dnajb2	ENSMUSE00000629573	En2-induced stop codon
ENSMUSG00000027180	Fbxo3	ENSMUSE00001313225	En2-induced stop codon
ENSMUSG00000003559	As3mt	ENSMUSE00000307905	En2-induced stop codon
ENSMUSG00000024357	Sil1	ENSMUSE00000141257	En2-induced stop codon
ENSMUSG00000035357	Pdzrn3	ENSMUSE00001292034	En2-induced stop codon
ENSMUSG00000021279	Cdc42bpb	ENSMUSE00000116327	En2-induced stop codon
ENSMUSG00000033335	Dnm2	ENSMUSE00001262355	En2-induced stop codon
ENSMUSG00000032649	Colgalt2	ENSMUSE00000257974	En2-induced stop codon
ENSMUSG00000044864	Ankrd50	ENSMUSE00000451467	En2-induced stop codon
ENSMUSG00000035572	Dcaf10	ENSMUSE00001272753	En2-induced stop codon
ENSMUSG00000038080	Kdm1b	ENSMUSE00000352235	En2-induced stop codon
ENSMUSG00000036944	Tmem71	ENSMUSE00000349181	En2-induced stop codon
ENSMUSG00000022637	Cblb	ENSMUSE00000618210	En2-induced stop codon
ENSMUSG00000036368	Rmdn2	ENSMUSE00000392386, ENSMUSE00000254144	En2-induced stop codon
ENSMUSG00000007603	Dus3l	ENSMUSE00000139695	En2-induced stop codon
ENSMUSG00000061723	Tnnt3	ENSMUSE00001270121	En2-induced stop codon
ENSMUSG00000020850	Prpf8	ENSMUSE00000110493, ENSMUSE00000661788	En2-induced stop codon
ENSMUSG00000042595	Fam199x	ENSMUSE00000261246	En2-induced stop codon
ENSMUSG00000039356	Exosc2	ENSMUSE00001310800, ENSMUSE00001254592	En2-induced stop codon
ENSMUSG00000025198	Erlin1	ENSMUSE00000148768	En2-induced stop codon
ENSMUSG00000038175	Mylip	ENSMUSE00000279365, ENSMUSE00000347397	En2-induced stop codon
ENSMUSG00000037826	Ppm1k	ENSMUSE00000270253	En2-induced stop codon
ENSMUSG00000049411	Tmem241	ENSMUSE00000629336	En2-induced stop codon
ENSMUSG00000020770	Unk	ENSMUSE00001259633, ENSMUSE00001269606	En2-induced stop codon
ENSMUSG00000020151	Ptprr	ENSMUSE00001250491	En2-induced stop codon
ENSMUSG00000039774	Galnt12	ENSMUSE00001276900, ENSMUSE00000231305	En2-induced stop codon
ENSMUSG00000038296	Galnt18	ENSMUSE00000419163	En2-induced stop codon
ENSMUSG00000007783	Cpt1c	ENSMUSE00000595193, ENSMUSE00000595191	En2-induced stop codon
ENSMUSG00000056268	Dennd1b	ENSMUSE00001216840, ENSMUSE00001269991	En2-induced stop codon
ENSMUSG00000024829	Mrpl21	ENSMUSE00001219063	En2-induced stop codon
ENSMUSG00000054453	Sytl5	ENSMUSE00000656653	En2-induced stop codon
ENSMUSG00000038932	Tcfl5	ENSMUSE00001230234, ENSMUSE00001228015	En2-induced stop codon
ENSMUSG00000062007	Hsh2d	ENSMUSE00000213140, ENSMUSE00000213142	En2-induced stop codon
ENSMUSG00000071909	Nutm2	ENSMUSE00000626032, ENSMUSE00000626031	En2-induced stop codon
ENSMUSG00000075256	Cerkl	ENSMUSE00001275824	En2-induced stop codon
ENSMUSG00000021750	Fam107a	ENSMUSE00000305558	En2-induced stop codon
ENSMUSG00000044772	Sntn	ENSMUSE00000411570	En2-induced stop codon
ENSMUSG00000041115	Iqsec2	ENSMUSE00001275075, ENSMUSE00000621878	En2-induced stop codon
ENSMUSG00000033966	Cdkl4	ENSMUSE00000250913	En2-induced stop codon
ENSMUSG00000041062	Mslnl	ENSMUSE00000434554	En2-induced stop codon
ENSMUSG00000064293	Cntn4	ENSMUSE00001302520	En2-induced stop codon
ENSMUSG00000022098	Bmp1	ENSMUSE00000339463, ENSMUSE00000123556	En2-induced stop codon
ENSMUSG00000029062	Cdk11b	ENSMUSE00001230367	En2-induced stop codon
ENSMUSG00000021919	Chat	ENSMUSE00000227078	En2-induced stop codon
ENSMUSG00000019210	Atp6v1e1	ENSMUSE00000195860	En2-induced stop codon
ENSMUSG00000022705	Drd3	ENSMUSE00000129647	En2-induced stop codon
ENSMUSG00000020357	Flt4	ENSMUSE00000103714, ENSMUSE00000103672	En2-induced stop codon
ENSMUSG00000016458	Wt1	ENSMUSE00000372552	En2-induced stop codon
ENSMUSG00000027605	Acss2	ENSMUSE00000171066, ENSMUSE00000324979	En2-induced stop codon
ENSMUSG00000031620	Iqcm	ENSMUSE00000211189	En2-induced stop codon
ENSMUSG00000013663	Pten	ENSMUSE00001252553	En2-induced stop codon
ENSMUSG00000059482	Cfap418	ENSMUSE00001279296	En2-induced stop codon
ENSMUSG00000031089	Slc6a14	ENSMUSE00000206096	En2-induced stop codon
ENSMUSG00000037315	Jade3	ENSMUSE00001305432	En2-induced stop codon
ENSMUSG00000005686	Ampd3	ENSMUSE00001256337	En2-induced stop codon
ENSMUSG00000031173	Otc	ENSMUSE00000258077	En2-induced stop codon
ENSMUSG00000001300	Efnb2	ENSMUSE00000147334	En2-induced stop codon
ENSMUSG00000029162	Khk	ENSMUSE00000186455, ENSMUSE00000186462	En2-induced stop codon
ENSMUSG00000032998	Foxj3	ENSMUSE00001275200	En2-induced stop codon
ENSMUSG00000018554	Ybx2	ENSMUSE00001277987, ENSMUSE00001211519	En2-induced stop codon
ENSMUSG00000021730	Hcn1	ENSMUSE00000568385	En2-induced stop codon
ENSMUSG00000017969	Ptgis	ENSMUSE00000172317	En2-induced stop codon
ENSMUSG00000029767	Calu	ENSMUSE00000192402	En2-induced stop codon
ENSMUSG00000060743	H3f3a	ENSMUSE00000534757	En2-induced stop codon
ENSMUSG00000020650	Bcap29	ENSMUSE00000107431	En2-induced stop codon
ENSMUSG00000041498	Kif14	ENSMUSE00000158750	En2-induced stop codon
ENSMUSG00000020891	Alox8	ENSMUSE00000111904	En2-induced stop codon
ENSMUSG00000020787	P2rx1	ENSMUSE00000109273, ENSMUSE00000109265	En2-induced stop codon
ENSMUSG00000023999	Kif6	ENSMUSE00001248251	En2-induced stop codon
ENSMUSG00000030077	Chl1	ENSMUSE00000194899	En2-induced stop codon	Yes
ENSMUSG00000001056	Nhp2	ENSMUSE00001266481	En2-induced stop codon
ENSMUSG00000020385	Clk4	ENSMUSE00001253070, ENSMUSE00000591325	En2-induced stop codon
ENSMUSG00000028857	Tmem222	ENSMUSE00000182824, ENSMUSE00001301007	En2-induced stop codon
ENSMUSG00000029469	Ift81	ENSMUSE00001302656	En2-induced stop codon
ENSMUSG00000024480	Ap3s1	ENSMUSE00000142742	En2-induced stop codon
ENSMUSG00000068917	Clk2	ENSMUSE00001283561	En2-induced stop codon
ENSMUSG00000027810	Eif2a	ENSMUSE00001209787, ENSMUSE00001240486	En2-induced stop codon
ENSMUSG00000025572	Tmc6	ENSMUSE00001284961	En2-induced stop codon
ENSMUSG00000037681	Esyt3	ENSMUSE00000228613, ENSMUSE00000352199	En2-induced stop codon
ENSMUSG00000028420	Tmem38b	ENSMUSE00000178984	En2-induced stop codon
ENSMUSG00000049134	Nrap	ENSMUSE00001311480	En2-induced stop codon
ENSMUSG00000022580	Rhpn1	ENSMUSE00001293110, ENSMUSE00001272720	En2-induced stop codon
ENSMUSG00000027875	Hmgcs2	ENSMUSE00000513987	En2-induced stop codon
ENSMUSG00000039959	Hip1	ENSMUSE00000648953, ENSMUSE00000648950	En2-induced stop codon
ENSMUSG00000028465	Tln1	ENSMUSE00000179474	En2-induced stop codon
ENSMUSG00000034739	Mfrp	ENSMUSE00000216982, ENSMUSE00000216980	En2-induced stop codon
ENSMUSG00000031130	Brs3	ENSMUSE00000206664	En2-induced stop codon
ENSMUSG00000025917	Cops5	ENSMUSE00001218429	En2-induced stop codon
ENSMUSG00000024622	Hmgxb3	ENSMUSE00000143900, ENSMUSE00000143895	En2-induced stop codon
ENSMUSG00000000568	Hnrnpd	ENSMUSE00001230892	En2-induced stop codon
ENSMUSG00000036427	Gpi1	ENSMUSE00001250271, ENSMUSE00001249067	En2-induced stop codon
ENSMUSG00000022322	Shcbp1	ENSMUSE00000227890, ENSMUSE00000125570	En2-induced stop codon
ENSMUSG00000062997	Rpl35	ENSMUSE00001206957	En2-induced stop codon
ENSMUSG00000024118	Tedc2	ENSMUSE00001240579, ENSMUSE00001235844	En2-induced stop codon
ENSMUSG00000001829	Clpb	ENSMUSE00001294692	En2-induced stop codon
ENSMUSG00000005982	Naa60	ENSMUSE00001300933	En2-induced stop codon
ENSMUSG00000053175	Bcl3	ENSMUSE00001204922	En2-induced stop codon
ENSMUSG00000036775	Decr2	ENSMUSE00001272229, ENSMUSE00001282351	En2-induced stop codon
ENSMUSG00000034940	Synrg	ENSMUSE00000275952, ENSMUSE00001223695	En2-induced stop codon
ENSMUSG00000050471	Fam118b	ENSMUSE00000443602	En2-induced stop codon
ENSMUSG00000020007	Il20ra	ENSMUSE00000099734	En2-induced stop codon
ENSMUSG00000010505	Myt1	ENSMUSE00001216637	En2-induced stop codon	Yes
ENSMUSG00000039519	Cyp7b1	ENSMUSE00000335894	En2-induced stop codon
ENSMUSG00000053453	Thoc7	ENSMUSE00000456995, ENSMUSE00000294008	En2-induced stop codon
ENSMUSG00000030788	Rnf141	ENSMUSE00001222557	En2-induced stop codon
ENSMUSG00000058966	Tlcd3b	ENSMUSE00000202015	En2-induced stop codon
ENSMUSG00000037608	Bclaf1	ENSMUSE00000615778, ENSMUSE00000615777	En2-induced stop codon
ENSMUSG00000030641	Ddias	ENSMUSE00000201531, ENSMUSE00000201530	En2-induced stop codon
ENSMUSG00000039262	Prrc2b	ENSMUSE00000278040	En2-induced stop codon
ENSMUSG00000018160	Med1	ENSMUSE00001265368, ENSMUSE00001282572	En2-induced stop codon
ENSMUSG00000033595	Lgi3	ENSMUSE00000260767, ENSMUSE00000260732	En2-induced stop codon
ENSMUSG00000044150	Bclaf3	ENSMUSE00000372666, ENSMUSE00000410616	En2-induced stop codon
ENSMUSG00000031364	Grpr	ENSMUSE00000208671	En2-induced stop codon
ENSMUSG00000027782	Kpna4	ENSMUSE00000567751	En2-induced stop codon
ENSMUSG00000026958	Dpp7	ENSMUSE00001255191, ENSMUSE00001246316	En2-induced stop codon
ENSMUSG00000060924	Csmd1	ENSMUSE00001268117	En2-induced stop codon	Yes
ENSMUSG00000042717	Ppp1r3a	ENSMUSE00000245142, ENSMUSE00000245135	En2-induced stop codon
ENSMUSG00000019905	Gprc6a	ENSMUSE00000099007	En2-induced stop codon
ENSMUSG00000029086	Prom1	ENSMUSE00000500818	En2-induced stop codon
ENSMUSG00000022453	Naga	ENSMUSE00000127103	En2-induced stop codon
ENSMUSG00000043872	Zmym1	ENSMUSE00001255524	En2-induced stop codon
ENSMUSG00000043789	Vwce	ENSMUSE00000144630, ENSMUSE00000144637	En2-induced stop codon
ENSMUSG00000049985	Ankrd55	ENSMUSE00000402703	En2-induced stop codon
ENSMUSG00000027641	Rbl1	ENSMUSE00001245217, ENSMUSE00001248238	En2-induced stop codon
ENSMUSG00000029499	Pxmp2	ENSMUSE00001212086	En2-induced stop codon
ENSMUSG00000027071	P2rx3	ENSMUSE00000234815, ENSMUSE00000165748	En2-induced stop codon
ENSMUSG00000026192	Atic	ENSMUSE00001253568, ENSMUSE00001216951	En2-induced stop codon	Yes
ENSMUSG00000019998	Stx7	ENSMUSE00000099659, ENSMUSE00000099653	En2-induced stop codon
ENSMUSG00000027742	Cog6	ENSMUSE00000359360	En2-induced stop codon
ENSMUSG00000053965	Pde5a	ENSMUSE00000435036	En2-induced stop codon
ENSMUSG00000039981	Zc3h12d	ENSMUSE00000577364	En2-induced stop codon
ENSMUSG00000001127	Araf	ENSMUSE00001300538, ENSMUSE00001292999	En2-induced stop codon
ENSMUSG00000024456	Diaph1	ENSMUSE00000625537	En2-induced stop codon
ENSMUSG00000018446	C1qbp	ENSMUSE00000109520	En2-induced stop codon
ENSMUSG00000026070	Il18r1	ENSMUSE00000309686	En2-induced stop codon
ENSMUSG00000026322	Htr4	ENSMUSE00000158039	En2-induced stop codon
ENSMUSG00000051354	Samd3	ENSMUSE00000430878	En2-induced stop codon
ENSMUSG00000035173	Ccdc186	ENSMUSE00000344770	En2-induced stop codon
ENSMUSG00000039457	Ppl	ENSMUSE00000291271, ENSMUSE00000291258	En2-induced stop codon
ENSMUSG00000006127	Inpp5k	ENSMUSE00001230278, ENSMUSE00001223975	En2-induced stop codon
ENSMUSG00000031353	Rbbp7	ENSMUSE00000208584	En2-induced stop codon
ENSMUSG00000018841	Rad51d	ENSMUSE00001276643, ENSMUSE00001269966	En2-induced stop codon
ENSMUSG00000030201	Lrp6	ENSMUSE00000196325	En2-induced stop codon
ENSMUSG00000024580	Grpel2	ENSMUSE00000143453, ENSMUSE00000143454	En2-induced stop codon
ENSMUSG00000029470	P2rx4	ENSMUSE00000189178	En2-induced stop codon
ENSMUSG00000050063	Klk6	ENSMUSE00000289757, ENSMUSE00000289749	En2-induced stop codon
ENSMUSG00000019699	Akt3	ENSMUSE00000160029	En2-induced stop codon
ENSMUSG00000028159	Dapp1	ENSMUSE00000176859	En2-induced stop codon
ENSMUSG00000036908	Unc93b1	ENSMUSE00000241152, ENSMUSE00000241062	En2-induced stop codon
ENSMUSG00000022354	Ndufb9	ENSMUSE00000125784	En2-induced stop codon
ENSMUSG00000063052	Lrrc40	ENSMUSE00001278880	En2-induced stop codon
ENSMUSG00000075700	Selenot	ENSMUSE00001214778, ENSMUSE00001248380	En2-induced stop codon
ENSMUSG00000055561	Spink5	ENSMUSE00000438068	En2-induced stop codon
ENSMUSG00000059708	Akap17b	ENSMUSE00000916318, ENSMUSE00000702179	En2-induced stop codon
ENSMUSG00000005973	Rcn1	ENSMUSE00000166504	En2-induced stop codon
ENSMUSG00000039159	Ube2h	ENSMUSE00001211589, ENSMUSE00001204691	En2-induced stop codon
ENSMUSG00000055027	Smyd1	ENSMUSE00000452969	En2-induced stop codon
ENSMUSG00000022429	Dmc1	ENSMUSE00000126444, ENSMUSE00000126447	En2-induced stop codon
ENSMUSG00000035064	Eef2k	ENSMUSE00000261256	En2-induced stop codon
ENSMUSG00000022508	Bcl6	ENSMUSE00000127715, ENSMUSE00000127717	En2-induced stop codon
ENSMUSG00000033016	Nfatc1	ENSMUSE00000305194	En2-induced stop codon
ENSMUSG00000031517	Gpm6a	ENSMUSE00000210394	En2-induced stop codon
ENSMUSG00000024030	Abcg1	ENSMUSE00001310781	En2-induced stop codon
ENSMUSG00000055866	Per2	ENSMUSE00000448050	En2-induced stop codon
ENSMUSG00000028698	Pik3r3	ENSMUSE00000525403	En2-induced stop codon
ENSMUSG00000061911	Myt1l	ENSMUSE00001014583	En2-induced stop codon
ENSMUSG00000034974	Dapk3	ENSMUSE00000302799, ENSMUSE00000302769	En2-induced stop codon
ENSMUSG00000070493	Chchd2	ENSMUSE00000974543	En2-induced stop codon
ENSMUSG00000090247	Bloc1s1	ENSMUSE00001306285	En2-induced stop codon
ENSMUSG00000038650	Rnh1	ENSMUSE00000233446, ENSMUSE00000233394	En2-induced stop codon
ENSMUSG00000000204	Slfn4	ENSMUSE00000108009	En2-induced stop codon
ENSMUSG00000042870	Tom1	ENSMUSE00000581732	En2-induced stop codon
ENSMUSG00000020317	Theg	ENSMUSE00000103325, ENSMUSE00000317892	En2-induced stop codon
ENSMUSG00000005667	Mthfd2	ENSMUSE00000194488	En2-induced stop codon
ENSMUSG00000028245	Nsmaf	ENSMUSE00001242045, ENSMUSE00001218309	En2-induced stop codon
ENSMUSG00000024812	Tjp2	ENSMUSE00000145185	En2-induced stop codon
ENSMUSG00000027203	Dut	ENSMUSE00000166896	En2-induced stop codon
ENSMUSG00000046709	Mapk10	ENSMUSE00001291065	En2-induced stop codon
ENSMUSG00000019373	Cops3	ENSMUSE00001293336, ENSMUSE00001265562	En2-induced stop codon
ENSMUSG00000053799	Exoc6	ENSMUSE00000453401	En2-induced stop codon
ENSMUSG00000022545	Ercc4	ENSMUSE00000128167	En2-induced stop codon
ENSMUSG00000031148	Gpkow	ENSMUSE00000491858, ENSMUSE00000490521	En2-induced stop codon
ENSMUSG00000029700	Slc13a1	ENSMUSE00000191730	En2-induced stop codon
ENSMUSG00000030423	Pop4	ENSMUSE00000198699, ENSMUSE00000198698	En2-induced stop codon
ENSMUSG00000062248	Cks2	ENSMUSE00000493444	En2-induced stop codon
ENSMUSG00000000339	Rtca	ENSMUSE00001214511	En2-induced stop codon	Yes
ENSMUSG00000019578	Ubxn6	ENSMUSE00001298820, ENSMUSE00001222147	En2-induced stop codon
ENSMUSG00000022141	Nipbl	ENSMUSE00000563939	En2-induced stop codon
ENSMUSG00000053111	Fank1	ENSMUSE00000434183	En2-induced stop codon
ENSMUSG00000008206	Cers4	ENSMUSE00001252548	En2-induced stop codon
ENSMUSG00000003341	Atp8b3	ENSMUSE00000101417, ENSMUSE00000101433	En2-induced stop codon
ENSMUSG00000030304	Ergic2	ENSMUSE00001214327	En2-induced stop codon
ENSMUSG00000028218	Cibar1	ENSMUSE00001241174	En2-induced stop codon
ENSMUSG00000055235	Wdr86	ENSMUSE00001274489	En2-induced stop codon
ENSMUSG00000031518	Spata4	ENSMUSE00000210402, ENSMUSE00000210403	En2-induced stop codon
ENSMUSG00000042705	Commd10	ENSMUSE00000249157	En2-induced stop codon
ENSMUSG00000041297	Cdk13	ENSMUSE00000325285, ENSMUSE00000571716	En2-induced stop codon
ENSMUSG00000014243	Zswim7	ENSMUSE00000105748	En2-induced stop codon
ENSMUSG00000057181	5730455P16Rik	ENSMUSE00000661637, ENSMUSE00000661635	En2-induced stop codon
ENSMUSG00000029090	Adgra3	ENSMUSE00000420755	En2-induced stop codon
ENSMUSG00000036561	Ppp6r2	ENSMUSE00000128794	En2-induced stop codon
ENSMUSG00000037325	Bbs7	ENSMUSE00000368075	En2-induced stop codon
ENSMUSG00000035757	Selenoo	ENSMUSE00001218319	En2-induced stop codon
ENSMUSG00000029319	Coq2	ENSMUSE00001297265	En2-induced stop codon
ENSMUSG00000029338	Antxr2	ENSMUSE00000330151, ENSMUSE00000330143	En2-induced stop codon
ENSMUSG00000031877	Ces2g	ENSMUSE00000478629	En2-induced stop codon
ENSMUSG00000010277	Bltp2	ENSMUSE00000288567, ENSMUSE00000288559	En2-induced stop codon
ENSMUSG00000032298	Neil1	ENSMUSE00000218523, ENSMUSE00000218522	En2-induced stop codon
ENSMUSG00000047022	Mipol1	ENSMUSE00001275186, ENSMUSE00001239578	En2-induced stop codon
ENSMUSG00000037126	Psd	ENSMUSE00000380852, ENSMUSE00000310577	En2-induced stop codon
ENSMUSG00000037185	Krt80	ENSMUSE00001065800, ENSMUSE00000999553	En2-induced stop codon
ENSMUSG00000026781	Acbd5	ENSMUSE00000162672	En2-induced stop codon
ENSMUSG00000041255	Tmco5b	ENSMUSE00000310292, ENSMUSE00000310278	En2-induced stop codon
ENSMUSG00000042707	Dnali1	ENSMUSE00000236641	En2-induced stop codon
ENSMUSG00000062901	Klhl24	ENSMUSE00000130712	En2-induced stop codon
ENSMUSG00000018171	Vmp1	ENSMUSE00001242088	En2-induced stop codon
ENSMUSG00000002031	Ift46	ENSMUSE00001264690, ENSMUSE00001217746	En2-induced stop codon
ENSMUSG00000048905	Bnip5	ENSMUSE00000364399, ENSMUSE00000408865	En2-induced stop codon
ENSMUSG00000050017	Pitpnb	ENSMUSE00000540246, ENSMUSE00000295338	En2-induced stop codon
ENSMUSG00000026925	Inpp5e	ENSMUSE00001236513, ENSMUSE00001263722	En2-induced stop codon
ENSMUSG00000032290	Ptpn9	ENSMUSE00000218405	En2-induced stop codon
ENSMUSG00000024317	Rnf138	ENSMUSE00000140845	En2-induced stop codon
ENSMUSG00000029345	Tfip11	ENSMUSE00000188092, ENSMUSE00000188097	En2-induced stop codon
ENSMUSG00000019854	Reps1	ENSMUSE00001228456	En2-induced stop codon
ENSMUSG00000032311	Nrg4	ENSMUSE00001219617	En2-induced stop codon
ENSMUSG00000053293	Pom121	ENSMUSE00000434372, ENSMUSE00000492033	En2-induced stop codon
ENSMUSG00000038342	Mlxip	ENSMUSE00001020902	En2-induced stop codon
ENSMUSG00000063568	Jazf1	ENSMUSE00001303947	En2-induced stop codon
ENSMUSG00000034327	Kctd9	ENSMUSE00001239315, ENSMUSE00001245188	En2-induced stop codon
ENSMUSG00000050312	Nsun3	ENSMUSE00000384482	En2-induced stop codon
ENSMUSG00000020810	Cygb	ENSMUSE00000109466	En2-induced stop codon
ENSMUSG00000037386	Rims2	ENSMUSE00001094494	En2-induced stop codon
ENSMUSG00000034640	Tiparp	ENSMUSE00000407721	En2-induced stop codon
ENSMUSG00000033847	Pla2g4c	ENSMUSE00000284866	En2-induced stop codon
ENSMUSG00000050377	Il31ra	ENSMUSE00000639741	En2-induced stop codon
ENSMUSG00000040688	Tbl3	ENSMUSE00001234546, ENSMUSE00001250452	En2-induced stop codon
ENSMUSG00000041346	Wrap53	ENSMUSE00000330388	En2-induced stop codon
ENSMUSG00000062098	Btbd3	ENSMUSE00000476259	En2-induced stop codon
ENSMUSG00000028878	Fam76a	ENSMUSE00000183067	En2-induced stop codon
ENSMUSG00000012535	Tnpo3	ENSMUSE00001248203	En2-induced stop codon
ENSMUSG00000033597	Caskin1	ENSMUSE00000138678, ENSMUSE00000448581	En2-induced stop codon
ENSMUSG00000026563	Tada1	ENSMUSE00001212924, ENSMUSE00001250214	En2-induced stop codon
ENSMUSG00000062110	Scfd2	ENSMUSE00000227750	En2-induced stop codon
ENSMUSG00000040325	Dcaf1	ENSMUSE00000530240	En2-induced stop codon
ENSMUSG00000032637	Atxn2l	ENSMUSE00000369383, ENSMUSE00000295620	En2-induced stop codon
ENSMUSG00000034893	Cog3	ENSMUSE00000275991, ENSMUSE00000276201	En2-induced stop codon
ENSMUSG00000036864	Proser3	ENSMUSE00001214525, ENSMUSE00000534319	En2-induced stop codon
ENSMUSG00000050961	AY358078	ENSMUSE00001083152, ENSMUSE00000499881	En2-induced stop codon
ENSMUSG00000053411	Cbx7	ENSMUSE00000259133	En2-induced stop codon
ENSMUSG00000035713	Usp35	ENSMUSE00001238758, ENSMUSE00001282285	En2-induced stop codon
ENSMUSG00000057068	Fam47e	ENSMUSE00001227038	En2-induced stop codon
ENSMUSG00000029480	Dhx37	ENSMUSE00000430790, ENSMUSE00000510760	En2-induced stop codon
ENSMUSG00000030306	Tmtc1	ENSMUSE00000650122	En2-induced stop codon
ENSMUSG00000078639	Gm12695	ENSMUSE00000672016	En2-induced stop codon
ENSMUSG00000022041	Chrna2	ENSMUSE00000268629	En2-induced stop codon
ENSMUSG00000035200	Chrnb4	ENSMUSE00000350694	En2-induced stop codon
ENSMUSG00000028356	Ambp	ENSMUSE00000223720	En2-induced stop codon
ENSMUSG00000046707	Csnk2a2	ENSMUSE00001023951	En2-induced stop codon
ENSMUSG00000089704	Galnt2	ENSMUSE00001250972, ENSMUSE00001250652	En2-induced stop codon
ENSMUSG00000057400	Ces1c	ENSMUSE00001264130	En2-induced stop codon
ENSMUSG00000037772	Mrpl23	ENSMUSE00001275213	En2-induced stop codon
ENSMUSG00000033860	Fgg	ENSMUSE00000330789, ENSMUSE00000330758	En2-induced stop codon
ENSMUSG00000024026	Glo1	ENSMUSE00000137323, ENSMUSE00000137326	En2-induced stop codon
ENSMUSG00000024524	Gnal	ENSMUSE00000453976, ENSMUSE00000453971	En2-induced stop codon
ENSMUSG00000017007	Rbpjl	ENSMUSE00001294001, ENSMUSE00000171663	En2-induced stop codon
ENSMUSG00000048776	Pthlh	ENSMUSE00000370012	En2-induced stop codon
ENSMUSG00000032440	Tgfbr2	ENSMUSE00000219766	En2-induced stop codon
ENSMUSG00000004151	Etv1	ENSMUSE00001227254	En2-induced stop codon
ENSMUSG00000024335	Brd2	ENSMUSE00001273612, ENSMUSE00001269983	En2-induced stop codon
ENSMUSG00000000531	Tamalin	ENSMUSE00000132943, ENSMUSE00000132946	En2-induced stop codon
ENSMUSG00000060279	Ap2a1	ENSMUSE00000491996, ENSMUSE00000497958	En2-induced stop codon
ENSMUSG00000032437	Stt3b	ENSMUSE00000219753	En2-induced stop codon
ENSMUSG00000030340	Scnn1a	ENSMUSE00000379246	En2-induced stop codon
ENSMUSG00000025237	Parp6	ENSMUSE00000384067, ENSMUSE00000533531	En2-induced stop codon
ENSMUSG00000026605	Cenpf	ENSMUSE00000897731, ENSMUSE00000412799	En2-induced stop codon
ENSMUSG00000022236	Ropn1l	ENSMUSE00000443600	En2-induced stop codon
ENSMUSG00000066279	Chrna10	ENSMUSE00000528579	En2-induced stop codon
ENSMUSG00000025235	Bbs4	ENSMUSE00000149140	En2-induced stop codon
ENSMUSG00000022792	Yars2	ENSMUSE00001276951, ENSMUSE00001299582	En2-induced stop codon
ENSMUSG00000033793	Atp6v1h	ENSMUSE00000230812	En2-induced stop codon
ENSMUSG00000037946	Fgd3	ENSMUSE00000275494	En2-induced stop codon
ENSMUSG00000031453	Rasa3	ENSMUSE00001260162	En2-induced stop codon
ENSMUSG00000003033	Ap1m1	ENSMUSE00000134376	En2-induced stop codon
ENSMUSG00000024526	Cidea	ENSMUSE00000474265, ENSMUSE00000143047	En2-induced stop codon
ENSMUSG00000040274	Cdk6	ENSMUSE00000387333	En2-induced stop codon
ENSMUSG00000062604	Srpk2	ENSMUSE00000602686, ENSMUSE00000602685	En2-induced stop codon
ENSMUSG00000025348	Itga7	ENSMUSE00000333832, ENSMUSE00000374258	En2-induced stop codon
ENSMUSG00000021485	Mxd3	ENSMUSE00001240320, ENSMUSE00001293376	En2-induced stop codon
ENSMUSG00000028729	Ebna1bp2	ENSMUSE00001208885	En2-induced stop codon
ENSMUSG00000026676	Ccdc3	ENSMUSE00000161806	En2-induced stop codon
ENSMUSG00000018486	Wnt9b	ENSMUSE00000113460	En2-induced stop codon
ENSMUSG00000020451	Limk2	ENSMUSE00001280666	En2-induced stop codon
ENSMUSG00000026434	Nucks1	ENSMUSE00000159036	En2-induced stop codon
ENSMUSG00000036672	Cenpt	ENSMUSE00000227352, ENSMUSE00000408688	En2-induced stop codon
ENSMUSG00000006169	Clint1	ENSMUSE00001227892	En2-induced stop codon
ENSMUSG00000000094	Tbx4	ENSMUSE00000363988	En2-induced stop codon
ENSMUSG00000030421	Uri1	ENSMUSE00000482680, ENSMUSE00000198663	En2-induced stop codon
ENSMUSG00000022857	Tmprss15	ENSMUSE00000998731	En2-induced stop codon
ENSMUSG00000032803	Cdv3	ENSMUSE00000467550	En2-induced stop codon
ENSMUSG00000044951	Mylk4	ENSMUSE00000374246, ENSMUSE00000571330	En2-induced stop codon
ENSMUSG00000017376	Nlk	ENSMUSE00001217825	En2-induced stop codon
ENSMUSG00000023073	Slc10a2	ENSMUSE00000133353	En2-induced stop codon
ENSMUSG00000023805	Synj2	ENSMUSE00001298743, ENSMUSE00001204636	En2-induced stop codon
ENSMUSG00000047021	Cfap65	ENSMUSE00001253112	En2-induced stop codon
ENSMUSG00000026726	Cubn	ENSMUSE00000569988, ENSMUSE00000569987	En2-induced stop codon
ENSMUSG00000039552	Rsph4a	ENSMUSE00000317165	En2-induced stop codon
ENSMUSG00000049152	Ugt3a2	ENSMUSE00001056071	En2-induced stop codon
ENSMUSG00000006369	Fbln1	ENSMUSE00000369120	En2-induced stop codon
ENSMUSG00000039760	Il22ra2	ENSMUSE00000365537	En2-induced stop codon
ENSMUSG00000028051	Hcn3	ENSMUSE00000288263	En2-induced stop codon
ENSMUSG00000025231	Sufu	ENSMUSE00000309525	En2-induced stop codon
ENSMUSG00000031461	Myom2	ENSMUSE00000227562, ENSMUSE00000227556	En2-induced stop codon
ENSMUSG00000039523	Cep104	ENSMUSE00000302670, ENSMUSE00000302662	En2-induced stop codon
ENSMUSG00000039048	Foxred1	ENSMUSE00001266793, ENSMUSE00001268238	En2-induced stop codon
ENSMUSG00000034083	Ccdc174	ENSMUSE00001226390	En2-induced stop codon
ENSMUSG00000055407	Map6	ENSMUSE00001274931	En2-induced stop codon
ENSMUSG00000030850	Ate1	ENSMUSE00000304983	En2-induced stop codon
ENSMUSG00000032667	Pon2	ENSMUSE00001263269	En2-induced stop codon
ENSMUSG00000013160	Atp6v0d1	ENSMUSE00000214383	En2-induced stop codon
ENSMUSG00000038775	Vill	ENSMUSE00001285069, ENSMUSE00001223584	En2-induced stop codon
ENSMUSG00000038025	Phf2	ENSMUSE00000354963	En2-induced stop codon
ENSMUSG00000028188	Spata1	ENSMUSE00000225497	En2-induced stop codon
ENSMUSG00000070837	Aurkc	ENSMUSE00000600452	En2-induced stop codon
ENSMUSG00000070003	Ssbp4	ENSMUSE00000213740, ENSMUSE00000582003	En2-induced stop codon
ENSMUSG00000059173	Pde1a	ENSMUSE00001225581	En2-induced stop codon
ENSMUSG00000028081	Rps3a1	ENSMUSE00000175964, ENSMUSE00000175965	En2-induced stop codon
ENSMUSG00000009487	Otog	ENSMUSE00000204154, ENSMUSE00000204138	En2-induced stop codon
ENSMUSG00000042121	Ssh1	ENSMUSE00000497747, ENSMUSE00000371523	En2-induced stop codon
ENSMUSG00000018008	Cyth4	ENSMUSE00000349423	En2-induced stop codon
ENSMUSG00000070327	Rnf213	ENSMUSE00001051023	En2-induced stop codon
ENSMUSG00000033540	Idua	ENSMUSE00001260098, ENSMUSE00001280892	En2-induced stop codon
ENSMUSG00000031576	Kcnu1	ENSMUSE00000251920, ENSMUSE00000251914	En2-induced stop codon
ENSMUSG00000020937	Plcd3	ENSMUSE00000661196	En2-induced stop codon
ENSMUSG00000032446	Eomes	ENSMUSE00000219777	En2-induced stop codon
ENSMUSG00000017386	Traf4	ENSMUSE00001301495	En2-induced stop codon
ENSMUSG00000031620	Iqcm	ENSMUSE00000211190	En2-induced stop codon
ENSMUSG00000032740	Ccdc88a	ENSMUSE00000974638	En2-induced stop codon
ENSMUSG00000040809	Chil3	ENSMUSE00001068224, ENSMUSE00001082461	En2-induced stop codon
ENSMUSG00000024927	Rela	ENSMUSE00000146285, ENSMUSE00001058343	En2-induced stop codon
ENSMUSG00000031144	Syp	ENSMUSE00001261020	En2-induced stop codon
ENSMUSG00000025287	Acot9	ENSMUSE00001285500, ENSMUSE00001217916	En2-induced stop codon
ENSMUSG00000021665	Hexb	ENSMUSE00000119800	En2-induced stop codon
ENSMUSG00000043924	Ncmap	ENSMUSE00001275033	En2-induced stop codon
ENSMUSG00000000787	Ddx3x	ENSMUSE00000255736, ENSMUSE00001204944	En2-induced stop codon
ENSMUSG00000039220	Ppp1r10	ENSMUSE00000271882, ENSMUSE00000271828	En2-induced stop codon
ENSMUSG00000003435	Supt5	ENSMUSE00000201069, ENSMUSE00000201066	En2-induced stop codon
ENSMUSG00000024404	Riok3	ENSMUSE00000142020, ENSMUSE00000142010	En2-induced stop codon
ENSMUSG00000018800	Abca5	ENSMUSE00001227915, ENSMUSE00001222407	En2-induced stop codon	Yes
ENSMUSG00000020357	Flt4	ENSMUSE00001247816, ENSMUSE00000103690	En2-induced stop codon
ENSMUSG00000020317	Theg	ENSMUSE00000103336, ENSMUSE00000103325	En2-induced stop codon
ENSMUSG00000024112	Cacna1h	ENSMUSE00001251780, ENSMUSE00001291279	En2-induced stop codon
ENSMUSG00000014932	Yes1	ENSMUSE00000185993, ENSMUSE00000548910	En2-induced stop codon
ENSMUSG00000044442	N6amt1	ENSMUSE00000478890	En2-induced stop codon
ENSMUSG00000060882	Kcnd2	ENSMUSE00000565050	En2-induced stop codon
ENSMUSG00000019789	Hey2	ENSMUSE00000098067, ENSMUSE00000098065	En2-induced stop codon
ENSMUSG00000022272	Myo10	ENSMUSE00000464787, ENSMUSE00000486227	En2-induced stop codon	Yes
ENSMUSG00000054484	Tmem62	ENSMUSE00001261722	En2-induced stop codon
ENSMUSG00000032235	Ice2	ENSMUSE00000584061, ENSMUSE00001290388	En2-induced stop codon
ENSMUSG00000004266	Ptpn6	ENSMUSE00000248256, ENSMUSE00000195626	En2-induced stop codon
ENSMUSG00000022770	Dlg1	ENSMUSE00001309166	En2-induced stop codon	Yes
ENSMUSG00000028825	Rhd	ENSMUSE00000265175	En2-induced stop codon
ENSMUSG00000031465	Angpt2	ENSMUSE00000209739	En2-induced stop codon
ENSMUSG00000045095	Magi1	ENSMUSE00000484945	En2-induced stop codon
ENSMUSG00000033965	Slc16a2	ENSMUSE00000283988	En2-induced stop codon
ENSMUSG00000027665	Pik3ca	ENSMUSE00000171934	En2-induced stop codon	Yes
ENSMUSG00000026029	Casp8	ENSMUSE00000155089	En2-induced stop codon
ENSMUSG00000022191	Drosha	ENSMUSE00001238814, ENSMUSE00001249846	En2-induced stop codon
ENSMUSG00000061080	Lsamp	ENSMUSE00000484380	En2-induced stop codon
ENSMUSG00000048911	Rnf24	ENSMUSE00001299160	En2-induced stop codon
ENSMUSG00000020392	Cdkn2aipnl	ENSMUSE00001294089	En2-induced stop codon
ENSMUSG00000030905	Crym	ENSMUSE00001247532	En2-induced stop codon
ENSMUSG00000022387	Brd1	ENSMUSE00001225252	En2-induced stop codon
ENSMUSG00000027840	Wnt2b	ENSMUSE00000173454	En2-induced stop codon
ENSMUSG00000020918	Kat2a	ENSMUSE00001209145, ENSMUSE00001266272	En2-induced stop codon
ENSMUSG00000031600	Vps37a	ENSMUSE00000392118	En2-induced stop codon
ENSMUSG00000006418	Rnf114	ENSMUSE00000172363	En2-induced stop codon	Yes
ENSMUSG00000043019	Edem3	ENSMUSE00000689384	En2-induced stop codon
ENSMUSG00000043418	Lrit2	ENSMUSE00000361434	En2-induced stop codon
ENSMUSG00000026615	Eprs	ENSMUSE00000399889, ENSMUSE00000362363	En2-induced stop codon
ENSMUSG00000047045	Tmem164	ENSMUSE00001301823	En2-induced stop codon
ENSMUSG00000033770	Clcnka	ENSMUSE00001016674, ENSMUSE00001080789	En2-induced stop codon
ENSMUSG00000032850	Rnft2	ENSMUSE00000971820	En2-induced stop codon
ENSMUSG00000024039	Cbs	ENSMUSE00000137448	En2-induced stop codon
ENSMUSG00000022762	Ncam2	ENSMUSE00000307093	En2-induced stop codon
ENSMUSG00000013539	Tango2	ENSMUSE00001274096	En2-induced stop codon
ENSMUSG00000062981	Mrpl42	ENSMUSE00000501690	En2-induced stop codon
ENSMUSG00000008601	Rab25	ENSMUSE00000567122	En2-induced stop codon
ENSMUSG00000029442	Wdr66	ENSMUSE00000709530, ENSMUSE00001208793	En2-induced stop codon
ENSMUSG00000020698	Cct6b	ENSMUSE00000108161, ENSMUSE00000108173	En2-induced stop codon
ENSMUSG00000029097	Trmt44	ENSMUSE00000185488	En2-induced stop codon
ENSMUSG00000025903	Lypla1	ENSMUSE00001230529	En2-induced stop codon
ENSMUSG00000026239	Pde6d	ENSMUSE00001238063	En2-induced stop codon
ENSMUSG00000037254	Itih2	ENSMUSE00000283459	En2-induced stop codon
ENSMUSG00000050296	Abca12	ENSMUSE00000441018	En2-induced stop codon
ENSMUSG00000042133	Ppig	ENSMUSE00001290878, ENSMUSE00001249525	En2-induced stop codon
ENSMUSG00000016409	Nkap	ENSMUSE00000206203, ENSMUSE00001293037	En2-induced stop codon
ENSMUSG00000039497	Dse	ENSMUSE00000316842	En2-induced stop codon
ENSMUSG00000020912	Krt12	ENSMUSE00001015581	En2-induced stop codon
ENSMUSG00000068742	Cry2	ENSMUSE00000564827	En2-induced stop codon
ENSMUSG00000039714	Cplx3	ENSMUSE00000258625	En2-induced stop codon
ENSMUSG00000000142	Axin2	ENSMUSE00000106901	En2-induced stop codon
ENSMUSG00000028572	Hook1	ENSMUSE00001219706	En2-induced stop codon
ENSMUSG00000020261	Slc36a1	ENSMUSE00000102682	En2-induced stop codon
ENSMUSG00000058833	Rex1bd	ENSMUSE00001291628	En2-induced stop codon
ENSMUSG00000021258	Ccnk	ENSMUSE00000116071	En2-induced stop codon
ENSMUSG00000028226	Mmp16	ENSMUSE00001312789	En2-induced stop codon
ENSMUSG00000044447	Dock5	ENSMUSE00000266657	En2-induced stop codon
ENSMUSG00000020593	Lpin1	ENSMUSE00000106925	En2-induced stop codon
ENSMUSG00000006392	Med8	ENSMUSE00001299891, ENSMUSE00001305725	En2-induced stop codon
ENSMUSG00000024170	Telo2	ENSMUSE00001236368	En2-induced stop codon
ENSMUSG00000047592	Nxpe5	ENSMUSE00000590649	En2-induced stop codon
ENSMUSG00000033373	Fntb	ENSMUSE00001257011	En2-induced stop codon
ENSMUSG00000027868	Tbx15	ENSMUSE00001256425, ENSMUSE00000173766	En2-induced stop codon
ENSMUSG00000020630	Rnaseh1	ENSMUSE00000107245	En2-induced stop codon
ENSMUSG00000071550	Cfap44	ENSMUSE00000643516	En2-induced stop codon
ENSMUSG00000026937	Lcn5	ENSMUSE00000164443	En2-induced stop codon
ENSMUSG00000026803	Ttf1	ENSMUSE00001309871	En2-induced stop codon
ENSMUSG00000032126	Hmbs	ENSMUSE00000216785, ENSMUSE00000216804	En2-induced stop codon
ENSMUSG00000032589	Bsn	ENSMUSE00000221217	En2-induced stop codon
ENSMUSG00000032418	Me1	ENSMUSE00000468583	En2-induced stop codon
ENSMUSG00000054452	Tle5	ENSMUSE00001056480	En2-induced stop codon
ENSMUSG00000036067	Slc2a6	ENSMUSE00001259060	En2-induced stop codon
ENSMUSG00000021273	Fdft1	ENSMUSE00000279453	En2-induced stop codon
ENSMUSG00000031986	Sprtn	ENSMUSE00000215472	En2-induced stop codon
ENSMUSG00000031628	Casp3	ENSMUSE00000211304	En2-induced stop codon
ENSMUSG00000021277	Traf3	ENSMUSE00000116300	En2-induced stop codon
ENSMUSG00000075232	Amd1	ENSMUSE00000584786, ENSMUSE00000644106	En2-induced stop codon
ENSMUSG00000039953	Clstn1	ENSMUSE00001313519	En2-induced stop codon	Yes
ENSMUSG00000001348	Acp5	ENSMUSE00000217902	En2-induced stop codon
ENSMUSG00000042225	Ammecr1	ENSMUSE00000545018	En2-induced stop codon
ENSMUSG00000054901	Arhgef33	ENSMUSE00000458422	En2-induced stop codon
ENSMUSG00000045545	Krt14	ENSMUSE00001275872, ENSMUSE00001209625	En2-induced stop codon
ENSMUSG00000042804	Gpr153	ENSMUSE00000398729	En2-induced stop codon
ENSMUSG00000001134	Uxt	ENSMUSE00001226261, ENSMUSE00001207744	En2-induced stop codon
ENSMUSG00000029446	Psph	ENSMUSE00000311375	En2-induced stop codon
ENSMUSG00000057228	Aadat	ENSMUSE00000496709	En2-induced stop codon
ENSMUSG00000006724	Cyp27b1	ENSMUSE00001269911, ENSMUSE00001306058	En2-induced stop codon
ENSMUSG00000021713	Ppwd1	ENSMUSE00000120256	En2-induced stop codon
ENSMUSG00000003070	Efna2	ENSMUSE00000101295	En2-induced stop codon
ENSMUSG00000038205	Prkab2	ENSMUSE00001210498, ENSMUSE00001231033	En2-induced stop codon
ENSMUSG00000022125	Cln5	ENSMUSE00000123771	En2-induced stop codon
ENSMUSG00000055639	Dach1	ENSMUSE00001240896	En2-induced stop codon
ENSMUSG00000042632	Pla2g6	ENSMUSE00001301425, ENSMUSE00000261189	En2-induced stop codon
ENSMUSG00000020953	Coch	ENSMUSE00000614680, ENSMUSE00000614679	En2-induced stop codon
ENSMUSG00000024079	Eif2ak2	ENSMUSE00000256607, ENSMUSE00000256569	En2-induced stop codon
ENSMUSG00000022263	Trio	ENSMUSE00000562896, ENSMUSE00000562895	En2-induced stop codon
ENSMUSG00000002847	Pla1a	ENSMUSE00000130582	En2-induced stop codon
ENSMUSG00000024750	Zfand5	ENSMUSE00001263878	En2-induced stop codon
ENSMUSG00000029924	Slc37a3	ENSMUSE00000618109	En2-induced stop codon
ENSMUSG00000034285	Nipsnap1	ENSMUSE00001303033, ENSMUSE00001230977	En2-induced stop codon
ENSMUSG00000004018	Fancl	ENSMUSE00001280024	En2-induced stop codon
ENSMUSG00000047554	Tmem41b	ENSMUSE00001236837	En2-induced stop codon
ENSMUSG00000066975	Cryba4	ENSMUSE00000540231	En2-induced stop codon
ENSMUSG00000050199	Lgr4	ENSMUSE00000440113, ENSMUSE00000359323	En2-induced stop codon
ENSMUSG00000041220	Elovl6	ENSMUSE00000288169	En2-induced stop codon
ENSMUSG00000005800	Mmp8	ENSMUSE00000306631, ENSMUSE00000306614	En2-induced stop codon
ENSMUSG00000018481	Appbp2	ENSMUSE00000105725	En2-induced stop codon
ENSMUSG00000029432	Nipsnap2	ENSMUSE00000188880, ENSMUSE00000188871	En2-induced stop codon
ENSMUSG00000028949	Smarcd3	ENSMUSE00001270404	En2-induced stop codon
ENSMUSG00000014767	Tbp	ENSMUSE00000135927	En2-induced stop codon
ENSMUSG00000032338	Hcn4	ENSMUSE00000370950	En2-induced stop codon
ENSMUSG00000027014	Cwc22	ENSMUSE00001213427, ENSMUSE00001298271	En2-induced stop codon
ENSMUSG00000032625	Thsd7a	ENSMUSE00000246059	En2-induced stop codon
ENSMUSG00000020250	Txnrd1	ENSMUSE00000660014, ENSMUSE00000660002	En2-induced stop codon
ENSMUSG00000020493	Prr11	ENSMUSE00000105438, ENSMUSE00000105435	En2-induced stop codon
ENSMUSG00000031010	Usp9x	ENSMUSE00001301998, ENSMUSE00001300695	En2-induced stop codon
ENSMUSG00000020790	Ankfy1	ENSMUSE00001291453	En2-induced stop codon
ENSMUSG00000021640	Naip1	ENSMUSE00001022329, ENSMUSE00001078387	En2-induced stop codon
ENSMUSG00000040035	Disp2	ENSMUSE00000598355, ENSMUSE00001295434	En2-induced stop codon
ENSMUSG00000061175	Fnip2	ENSMUSE00001294000, ENSMUSE00001216798	En2-induced stop codon
ENSMUSG00000034902	Pip5k1c	ENSMUSE00001262500	En2-induced stop codon
ENSMUSG00000038997	Asb17	ENSMUSE00000257803	En2-induced stop codon
ENSMUSG00000021622	Ckmt2	ENSMUSE00000228202	En2-induced stop codon
ENSMUSG00000032254	Kif23	ENSMUSE00000636275, ENSMUSE00000636273	En2-induced stop codon
ENSMUSG00000038024	Dennd4c	ENSMUSE00000371714	En2-induced stop codon
ENSMUSG00000042385	Gzmk	ENSMUSE00000307512	En2-induced stop codon
ENSMUSG00000023027	Atf1	ENSMUSE00001313129	En2-induced stop codon
ENSMUSG00000005947	Itgae	ENSMUSE00000109174	En2-induced stop codon
ENSMUSG00000058454	Dhcr7	ENSMUSE00000206079	En2-induced stop codon
ENSMUSG00000032245	Cln6	ENSMUSE00001256824	En2-induced stop codon	Yes
ENSMUSG00000059816	Shisal2a	ENSMUSE00000493168	En2-induced stop codon
ENSMUSG00000035247	Hectd1	ENSMUSE00000532298	En2-induced stop codon
ENSMUSG00000028156	Eif4e	ENSMUSE00000176797, ENSMUSE00000238571	En2-induced stop codon
ENSMUSG00000014551	Mrps25	ENSMUSE00000223290	En2-induced stop codon
ENSMUSG00000031902	Nfatc3	ENSMUSE00000223798	En2-induced stop codon
ENSMUSG00000027649	Ctnnbl1	ENSMUSE00001232659	En2-induced stop codon	Yes
ENSMUSG00000020990	Cdkl1	ENSMUSE00000113760	En2-induced stop codon
ENSMUSG00000024140	Epas1	ENSMUSE00000242439	En2-induced stop codon
ENSMUSG00000054013	Tmem179	ENSMUSE00000435049, ENSMUSE00000435046	En2-induced stop codon
ENSMUSG00000026450	Chit1	ENSMUSE00000159272, ENSMUSE00000159262	En2-induced stop codon
ENSMUSG00000025439	Clns1a	ENSMUSE00000150854	En2-induced stop codon
ENSMUSG00000040605	Bace2	ENSMUSE00000260707	En2-induced stop codon
ENSMUSG00000002870	Mcm2	ENSMUSE00000194955, ENSMUSE00000194959	En2-induced stop codon
ENSMUSG00000073876	Gm13305	ENSMUSE00001220830, ENSMUSE00001033428	En2-induced stop codon
ENSMUSG00000029169	Dhx15	ENSMUSE00000186548	En2-induced stop codon
ENSMUSG00000115987	Vps28	ENSMUSE00000516550, ENSMUSE00000515577	En2-induced stop codon
ENSMUSG00000079557	Marchf2	ENSMUSE00000140703	En2-induced stop codon
ENSMUSG00000034480	Diaph2	ENSMUSE00001261604, ENSMUSE00001243174	En2-induced stop codon
ENSMUSG00000027598	Itch	ENSMUSE00001254432	En2-induced stop codon
ENSMUSG00000024900	Cpt1a	ENSMUSE00000146005	En2-induced stop codon
ENSMUSG00000031523	Dlc1	ENSMUSE00000210445	En2-induced stop codon	Yes
ENSMUSG00000032410	Xrn1	ENSMUSE00000433562	En2-induced stop codon
ENSMUSG00000031327	Chic1	ENSMUSE00000284206	En2-induced stop codon
ENSMUSG00000039252	Lgi2	ENSMUSE00000280848	En2-induced stop codon
ENSMUSG00000027176	Cstf3	ENSMUSE00000226254, ENSMUSE00000226243	En2-induced stop codon
ENSMUSG00000039483	Asb6	ENSMUSE00001290811, ENSMUSE00001251578	En2-induced stop codon
ENSMUSG00000027223	Mapk8ip1	ENSMUSE00000167122	En2-induced stop codon
ENSMUSG00000036180	Gatad2a	ENSMUSE00000370942, ENSMUSE00000373637	En2-induced stop codon
ENSMUSG00000026245	Farsb	ENSMUSE00000629508	En2-induced stop codon
ENSMUSG00000055204	Ankrd17	ENSMUSE00000188296, ENSMUSE00000188295	En2-induced stop codon
ENSMUSG00000058704	Memo1	ENSMUSE00000229742	En2-induced stop codon
ENSMUSG00000039128	Cdc123	ENSMUSE00001225173, ENSMUSE00001256361	En2-induced stop codon
ENSMUSG00000034673	Pbx2	ENSMUSE00001268881	En2-induced stop codon
ENSMUSG00000053774	Ubxn7	ENSMUSE00000559712	En2-induced stop codon
ENSMUSG00000073721	Pramel15	ENSMUSE00000630488	En2-induced stop codon
ENSMUSG00000035021	Baz1a	ENSMUSE00000308085	En2-induced stop codon
ENSMUSG00000041747	Utp15	ENSMUSE00000339862	En2-induced stop codon
ENSMUSG00000054612	Mgmt	ENSMUSE00000469663	En2-induced stop codon
ENSMUSG00000031843	Mphosph6	ENSMUSE00000320718	En2-induced stop codon
ENSMUSG00000028693	Nasp	ENSMUSE00000181402	En2-induced stop codon
ENSMUSG00000030536	Iqgap1	ENSMUSE00000313793	En2-induced stop codon
ENSMUSG00000037570	Mcrs1	ENSMUSE00000296513, ENSMUSE00000296509	En2-induced stop codon
ENSMUSG00000016346	Kcnq2	ENSMUSE00000900509	En2-induced stop codon
ENSMUSG00000078762	Haus5	ENSMUSE00001225178, ENSMUSE00001307568	En2-induced stop codon
ENSMUSG00000079186	Gzmc	ENSMUSE00001006330, ENSMUSE00000124766	En2-induced stop codon
ENSMUSG00000019907	Ppp1r12a	ENSMUSE00000256579	En2-induced stop codon
ENSMUSG00000032217	Rnf111	ENSMUSE00000217800	En2-induced stop codon
ENSMUSG00000043485	Krt34	ENSMUSE00001062033	En2-induced stop codon
ENSMUSG00000052833	Sae1	ENSMUSE00000433779	En2-induced stop codon
ENSMUSG00000019970	Sgk1	ENSMUSE00001298229, ENSMUSE00001222477	En2-induced stop codon
ENSMUSG00000028126	Pip5k1a	ENSMUSE00001210062, ENSMUSE00001300434	En2-induced stop codon
ENSMUSG00000028068	Iqgap3	ENSMUSE00000469881	En2-induced stop codon
ENSMUSG00000034391	Fbxo15	ENSMUSE00000320603, ENSMUSE00000320588	En2-induced stop codon
ENSMUSG00000032402	Smad3	ENSMUSE00000532966, ENSMUSE00000219453	En2-induced stop codon
ENSMUSG00000005873	Reep5	ENSMUSE00000141515	En2-induced stop codon
ENSMUSG00000055116	Arntl	ENSMUSE00000302436	En2-induced stop codon
ENSMUSG00000033596	Rfwd3	ENSMUSE00000365838	En2-induced stop codon
ENSMUSG00000030337	Vamp1	ENSMUSE00000197587, ENSMUSE00000551055	En2-induced stop codon
ENSMUSG00000079652	Garin1a	ENSMUSE00001205456	En2-induced stop codon
ENSMUSG00000032101	Ddx25	ENSMUSE00000359611, ENSMUSE00000216564	En2-induced stop codon
ENSMUSG00000078671	Chd2	ENSMUSE00000153246	En2-induced stop codon
ENSMUSG00000024660	Incenp	ENSMUSE00000228822	En2-induced stop codon
ENSMUSG00000034533	Scn10a	ENSMUSE00000528305, ENSMUSE00000633658	En2-induced stop codon
ENSMUSG00000039191	Rbpj	ENSMUSE00000278768	En2-induced stop codon
ENSMUSG00000018377	Vezf1	ENSMUSE00000105265	En2-induced stop codon
ENSMUSG00000096457	Gm10147	ENSMUSE00000994419	En2-induced stop codon	Yes
ENSMUSG00000002732	Fkbp7	ENSMUSE00000165547	En2-induced stop codon
ENSMUSG00000039032	Tsga13	ENSMUSE00000289889	En2-induced stop codon
ENSMUSG00000027670	Ocstamp	ENSMUSE00000171993	En2-induced stop codon
ENSMUSG00000035762	Tmem161b	ENSMUSE00000363602	En2-induced stop codon
ENSMUSG00000061436	Hipk2	ENSMUSE00001289555, ENSMUSE00001277302	En2-induced stop codon
ENSMUSG00000001909	Trmt1	ENSMUSE00001305778, ENSMUSE00001304519	En2-induced stop codon
ENSMUSG00000045915	Ccdc42	ENSMUSE00000578876, ENSMUSE00000578875	En2-induced stop codon
ENSMUSG00000030125	Lrrc23	ENSMUSE00000195521	En2-induced stop codon
ENSMUSG00000031232	Magt1	ENSMUSE00000207531	En2-induced stop codon
ENSMUSG00000060044	Tmem26	ENSMUSE00001038726	En2-induced stop codon
ENSMUSG00000018830	Myh11	ENSMUSE00000129411	En2-induced stop codon
ENSMUSG00000042272	Sestd1	ENSMUSE00001261778	En2-induced stop codon
ENSMUSG00000009097	Tbx1	ENSMUSE00000271365, ENSMUSE00000271357	En2-induced stop codon
ENSMUSG00000061013	Mkx	ENSMUSE00000413754	En2-induced stop codon
ENSMUSG00000005611	Irag1	ENSMUSE00001245595	En2-induced stop codon	Yes
ENSMUSG00000012017	Scarf2	ENSMUSE00000364471, ENSMUSE00000130046	En2-induced stop codon
ENSMUSG00000056427	Slit3	ENSMUSE00001231674	En2-induced stop codon
ENSMUSG00000038252	Ncapd2	ENSMUSE00000243641, ENSMUSE00000243905	En2-induced stop codon
ENSMUSG00000063358	Mapk1	ENSMUSE00000130335	En2-induced stop codon
ENSMUSG00000025495	Ptdss2	ENSMUSE00001223357	En2-induced stop codon
ENSMUSG00000027349	Fam98b	ENSMUSE00000168662	En2-induced stop codon
ENSMUSG00000031558	Slit2	ENSMUSE00001241047, ENSMUSE00001223411	En2-induced stop codon
ENSMUSG00000026175	Vil1	ENSMUSE00000156544, ENSMUSE00000156554	En2-induced stop codon
ENSMUSG00000025204	Ndufb8	ENSMUSE00001286840, ENSMUSE00001228066	En2-induced stop codon
ENSMUSG00000020424	Castor1	ENSMUSE00000104493	En2-induced stop codon
ENSMUSG00000054309	Cpsf3	ENSMUSE00000429654	En2-induced stop codon
ENSMUSG00000034354	Mtmr3	ENSMUSE00001128469	En2-induced stop codon
ENSMUSG00000017688	Hnf4g	ENSMUSE00000149313	En2-induced stop codon	Yes
ENSMUSG00000001260	Gabrg1	ENSMUSE00000186935	En2-induced stop codon
ENSMUSG00000040731	Eif4h	ENSMUSE00000250262, ENSMUSE00000249658	En2-induced stop codon
ENSMUSG00000038286	Bphl	ENSMUSE00000281824	En2-induced stop codon
ENSMUSG00000003119	Cdk12	ENSMUSE00000577506, ENSMUSE00000111355	En2-induced stop codon
ENSMUSG00000023025	Larp4	ENSMUSE00000132771	En2-induced stop codon	Yes
ENSMUSG00000026688	Mgst3	ENSMUSE00000161865	En2-induced stop codon
ENSMUSG00000034269	Setd5	ENSMUSE00001254408, ENSMUSE00001237773	En2-induced stop codon
ENSMUSG00000021209	Ppp4r4	ENSMUSE00000258115	En2-induced stop codon	Yes
ENSMUSG00000031376	Atp2b3	ENSMUSE00000208733	En2-induced stop codon	Yes
ENSMUSG00000031021	Tmem9b	ENSMUSE00001206162	En2-induced stop codon
ENSMUSG00000037797	Adh4	ENSMUSE00000239585	En2-induced stop codon
ENSMUSG00000073131	Vma21	ENSMUSE00001296602	En2-induced stop codon
ENSMUSG00000032598	Nckipsd	ENSMUSE00000221314, ENSMUSE00000472692	En2-induced stop codon
ENSMUSG00000060560	Ces4a	ENSMUSE00000364895, ENSMUSE00000353643	En2-induced stop codon
ENSMUSG00000008305	Tle1	ENSMUSE00001299271, ENSMUSE00001260942	En2-induced stop codon
ENSMUSG00000014349	Ube2z	ENSMUSE00000648501	En2-induced stop codon
ENSMUSG00000028822	Tmem50a	ENSMUSE00000182461	En2-induced stop codon
ENSMUSG00000020865	Abcc3	ENSMUSE00001229804, ENSMUSE00001213960	En2-induced stop codon
ENSMUSG00000002846	Timmdc1	ENSMUSE00001257410	En2-induced stop codon
ENSMUSG00000003948	Mmd	ENSMUSE00000106438	En2-induced stop codon
ENSMUSG00000022085	Pebp4	ENSMUSE00000263557	En2-induced stop codon
ENSMUSG00000026609	Ush2a	ENSMUSE00001280051	En2-induced stop codon
ENSMUSG00000040234	Tm7sf3	ENSMUSE00001292615, ENSMUSE00001288344	En2-induced stop codon
ENSMUSG00000019230	Lhx9	ENSMUSE00000232940	En2-induced stop codon	Yes
ENSMUSG00000027330	Cdc25b	ENSMUSE00001223615, ENSMUSE00001287021	En2-induced stop codon
ENSMUSG00000009863	Sdhb	ENSMUSE00001208727	En2-induced stop codon
ENSMUSG00000025597	Klhl4	ENSMUSE00000295928, ENSMUSE00000295916	En2-induced stop codon
ENSMUSG00000028838	Extl1	ENSMUSE00001230534, ENSMUSE00001257785	En2-induced stop codon
ENSMUSG00000001415	Smg5	ENSMUSE00000292662, ENSMUSE00000292657	En2-induced stop codon
ENSMUSG00000032621	Srek1	ENSMUSE00000314888	En2-induced stop codon
ENSMUSG00000037451	Slc22a20	ENSMUSE00000228276	En2-induced stop codon
ENSMUSG00000029817	Tra2a	ENSMUSE00000193050	En2-induced stop codon
ENSMUSG00000062526	Mppe1	ENSMUSE00000498760	En2-induced stop codon
ENSMUSG00000029575	Mmab	ENSMUSE00001257216	En2-induced stop codon
ENSMUSG00000032038	St3gal4	ENSMUSE00000231031, ENSMUSE00000215996	En2-induced stop codon
ENSMUSG00000024150	Mcfd2	ENSMUSE00000138717	En2-induced stop codon
ENSMUSG00000054843	Atrnl1	ENSMUSE00000974032	En2-induced stop codon
ENSMUSG00000027312	Atrn	ENSMUSE00001244945	En2-induced stop codon
ENSMUSG00000027255	Arfgap2	ENSMUSE00001242700	En2-induced stop codon
ENSMUSG00000029314	Gpat3	ENSMUSE00000187928, ENSMUSE00000187916	En2-induced stop codon
ENSMUSG00000020706	Ftsj3	ENSMUSE00001218075, ENSMUSE00000108317	En2-induced stop codon
ENSMUSG00000039197	Adk	ENSMUSE00000231614	En2-induced stop codon
ENSMUSG00000025393	Atp5b	ENSMUSE00000150419, ENSMUSE00000150424	En2-induced stop codon
ENSMUSG00000054920	Klhl5	ENSMUSE00000391908, ENSMUSE00000186688	En2-induced stop codon
ENSMUSG00000027582	Zgpat	ENSMUSE00001285579, ENSMUSE00001295185	En2-induced stop codon
ENSMUSG00000053552	Ebf4	ENSMUSE00001237613, ENSMUSE00001311196	En2-induced stop codon	Yes
ENSMUSG00000013367	Iglon5	ENSMUSE00000281239	En2-induced stop codon
ENSMUSG00000031960	Aars	ENSMUSE00000215033, ENSMUSE00001305608	En2-induced stop codon
ENSMUSG00000028405	Aco1	ENSMUSE00001303669, ENSMUSE00000178889	En2-induced stop codon
ENSMUSG00000047368	Abhd17b	ENSMUSE00000394180	En2-induced stop codon
ENSMUSG00000030272	Camk1	ENSMUSE00001296530, ENSMUSE00001284986	En2-induced stop codon
ENSMUSG00000028955	Vamp3	ENSMUSE00001267762	En2-induced stop codon
ENSMUSG00000029802	Abcg2	ENSMUSE00001270162	En2-induced stop codon
ENSMUSG00000061802	Odad2	ENSMUSE00000298450	En2-induced stop codon
ENSMUSG00000038763	Alpk3	ENSMUSE00000512525	En2-induced stop codon
ENSMUSG00000025358	Cdk2	ENSMUSE00000150094, ENSMUSE00000150091	En2-induced stop codon
ENSMUSG00000032322	Pstpip1	ENSMUSE00001223838, ENSMUSE00001207248	En2-induced stop codon
ENSMUSG00000057722	Lepr	ENSMUSE00001222831	En2-induced stop codon
ENSMUSG00000035958	Tdp2	ENSMUSE00000251987, ENSMUSE00001247772	En2-induced stop codon
ENSMUSG00000036955	Kifbp	ENSMUSE00001243691	En2-induced stop codon
ENSMUSG00000023828	Slc22a3	ENSMUSE00000246941, ENSMUSE00000246893	En2-induced stop codon	Yes
ENSMUSG00000021666	Gfm2	ENSMUSE00001214344	En2-induced stop codon
ENSMUSG00000023978	Prph2	ENSMUSE00000136922	En2-induced stop codon
ENSMUSG00000059455	Plac8l1	ENSMUSE00000507162	En2-induced stop codon
ENSMUSG00000031529	Tnks	ENSMUSE00000210482, ENSMUSE00000281558	En2-induced stop codon
ENSMUSG00000054414	Slc30a7	ENSMUSE00000174717, ENSMUSE00000174725	En2-induced stop codon
ENSMUSG00000042408	Zmym6	ENSMUSE00001285670	En2-induced stop codon
ENSMUSG00000020964	Sel1l	ENSMUSE00001273636	En2-induced stop codon
ENSMUSG00000006575	Rundc3a	ENSMUSE00000235720	En2-induced stop codon
ENSMUSG00000034473	Sec22a	ENSMUSE00000326347	En2-induced stop codon	Yes
ENSMUSG00000001521	Tulp3	ENSMUSE00001280604	En2-induced stop codon
ENSMUSG00000031217	Efnb1	ENSMUSE00001217509	En2-induced stop codon
ENSMUSG00000053110	Yap1	ENSMUSE00001288789	En2-induced stop codon
ENSMUSG00000029674	Limk1	ENSMUSE00001284091	En2-induced stop codon
ENSMUSG00000039660	Spout1	ENSMUSE00001252399, ENSMUSE00001309068	En2-induced stop codon
ENSMUSG00000025885	Myo5b	ENSMUSE00001220706	En2-induced stop codon
ENSMUSG00000029528	Pxn	ENSMUSE00001285739	En2-induced stop codon
ENSMUSG00000001988	Npas1	ENSMUSE00000198006	En2-induced stop codon
ENSMUSG00000026853	Crat	ENSMUSE00000163596, ENSMUSE00000163592	En2-induced stop codon
ENSMUSG00000039771	Polr2j	ENSMUSE00000241558, ENSMUSE00000241550	En2-induced stop codon
ENSMUSG00000029192	Tbc1d14	ENSMUSE00001230615	En2-induced stop codon
ENSMUSG00000025969	Nrp2	ENSMUSE00000287350	En2-induced stop codon
ENSMUSG00000029426	Scarb2	ENSMUSE00000321431, ENSMUSE00000188807	En2-induced stop codon
ENSMUSG00000041119	Pde9a	ENSMUSE00001240218	En2-induced stop codon	Yes
ENSMUSG00000027177	Hipk3	ENSMUSE00000166587	En2-induced stop codon
ENSMUSG00000059119	Nap1l4	ENSMUSE00000206283, ENSMUSE00000206286	En2-induced stop codon
ENSMUSG00000020003	Pex7	ENSMUSE00000099725	En2-induced stop codon
ENSMUSG00000026159	Agfg1	ENSMUSE00000374545	En2-induced stop codon
ENSMUSG00000032737	Inppl1	ENSMUSE00000222909, ENSMUSE00000222840	En2-induced stop codon
ENSMUSG00000028676	Srsf10	ENSMUSE00000661886	En2-induced stop codon
ENSMUSG00000019841	Rev3l	ENSMUSE00001230978	En2-induced stop codon
ENSMUSG00000020651	Slc26a4	ENSMUSE00000321564	En2-induced stop codon
ENSMUSG00000031808	Slc27a1	ENSMUSE00000330473, ENSMUSE00000213260	En2-induced stop codon
ENSMUSG00000021464	Ror2	ENSMUSE00000118086	En2-induced stop codon
ENSMUSG00000033788	Dysf	ENSMUSE00000514197	En2-induced stop codon
ENSMUSG00000056536	Pign	ENSMUSE00000157984	En2-induced stop codon
ENSMUSG00000032594	Ip6k1	ENSMUSE00001272027	En2-induced stop codon
ENSMUSG00000029381	Shroom3	ENSMUSE00000694094	En2-induced stop codon
ENSMUSG00000020388	Pdlim4	ENSMUSE00000104108	En2-induced stop codon
ENSMUSG00000020334	Slc22a4	ENSMUSE00001282534	En2-induced stop codon	Yes
ENSMUSG00000004565	Pnpla6	ENSMUSE00000210002, ENSMUSE00000210011	En2-induced stop codon
ENSMUSG00000002109	Ddb2	ENSMUSE00001227282, ENSMUSE00001279685	En2-induced stop codon
ENSMUSG00000020120	Plek	ENSMUSE00000100817	En2-induced stop codon
ENSMUSG00000040043	Rbms2	ENSMUSE00000573147, ENSMUSE00000476115	En2-induced stop codon
ENSMUSG00000000276	Dgke	ENSMUSE00000106471	En2-induced stop codon
ENSMUSG00000013415	Igf2bp1	ENSMUSE00001238930, ENSMUSE00001265092	En2-induced stop codon
ENSMUSG00000029235	Pdcl2	ENSMUSE00000187240, ENSMUSE00000187236	En2-induced stop codon
ENSMUSG00000027430	Dtd1	ENSMUSE00001306560	En2-induced stop codon
ENSMUSG00000026767	Mindy3	ENSMUSE00001220193	En2-induced stop codon
ENSMUSG00000035069	Oma1	ENSMUSE00000276932	En2-induced stop codon
ENSMUSG00000022684	Bfar	ENSMUSE00001243081	En2-induced stop codon
ENSMUSG00000021947	Cryl1	ENSMUSE00000122361	En2-induced stop codon
ENSMUSG00000024101	Washc1	ENSMUSE00000657051, ENSMUSE00000494160	En2-induced stop codon
ENSMUSG00000029038	Ssu72	ENSMUSE00000184815, ENSMUSE00000184816	En2-induced stop codon
ENSMUSG00000028483	Snapc3	ENSMUSE00000179623	En2-induced stop codon
ENSMUSG00000036167	Pphln1	ENSMUSE00000317910	En2-induced stop codon
ENSMUSG00000040322	Slc25a24	ENSMUSE00001211800	En2-induced stop codon	Yes
ENSMUSG00000026669	Mcm10	ENSMUSE00000335197	En2-induced stop codon
ENSMUSG00000020680	Taf15	ENSMUSE00001241035	En2-induced stop codon
ENSMUSG00000026675	Hsd17b7	ENSMUSE00001303875	En2-induced stop codon
ENSMUSG00000037487	Ubr5	ENSMUSE00000562256, ENSMUSE00000562255	En2-induced stop codon
ENSMUSG00000035831	Krt25	ENSMUSE00001078145	En2-induced stop codon
ENSMUSG00000033233	Trim45	ENSMUSE00000386661	En2-induced stop codon
ENSMUSG00000036225	Kctd1	ENSMUSE00000375419	En2-induced stop codon
ENSMUSG00000020864	Ankrd40	ENSMUSE00000110633, ENSMUSE00000110630	En2-induced stop codon
ENSMUSG00000008435	Rdh13	ENSMUSE00001239646, ENSMUSE00000306162	En2-induced stop codon
ENSMUSG00000020464	Pnpt1	ENSMUSE00001279393	En2-induced stop codon	Yes
ENSMUSG00000040430	Pitpnc1	ENSMUSE00001208420	En2-induced stop codon
ENSMUSG00000043943	Naalad2	ENSMUSE00000367700	En2-induced stop codon
ENSMUSG00000027380	Acoxl	ENSMUSE00000168954	En2-induced stop codon
ENSMUSG00000030095	Tmem43	ENSMUSE00000195163, ENSMUSE00000195169	En2-induced stop codon
ENSMUSG00000065968	Ifitm7	ENSMUSE00000721236	En2-induced stop codon
ENSMUSG00000027439	Gzf1	ENSMUSE00001248206	En2-induced stop codon
ENSMUSG00000063600	Egfem1	ENSMUSE00001223284	En2-induced stop codon
ENSMUSG00000031488	Rab11fip1	ENSMUSE00000210018	En2-induced stop codon
ENSMUSG00000055137	Sugct	ENSMUSE00000447054	En2-induced stop codon
ENSMUSG00000037791	Phf12	ENSMUSE00000110127	En2-induced stop codon
ENSMUSG00000027180	Fbxo3	ENSMUSE00001204747	En2-induced stop codon
ENSMUSG00000026179	Pnkd	ENSMUSE00000272574, ENSMUSE00000272568	En2-induced stop codon
ENSMUSG00000029602	Rasal1	ENSMUSE00001252117, ENSMUSE00001230697	En2-induced stop codon
ENSMUSG00000035875	AI182371	ENSMUSE00000259268	En2-induced stop codon	Yes
ENSMUSG00000027185	Nat10	ENSMUSE00001274677	En2-induced stop codon
ENSMUSG00000041132	N4bp2l1	ENSMUSE00000589038, ENSMUSE00000191102	En2-induced stop codon
ENSMUSG00000078970	Dnaaf10	ENSMUSE00001293067	En2-induced stop codon
ENSMUSG00000037685	Atp8a1	ENSMUSE00001269982	En2-induced stop codon
ENSMUSG00000032611	1700102P08Rik	ENSMUSE00000243784	En2-induced stop codon
ENSMUSG00000031577	Tti2	ENSMUSE00000210908	En2-induced stop codon
ENSMUSG00000024395	Lims2	ENSMUSE00000141940, ENSMUSE00000572840	En2-induced stop codon
ENSMUSG00000052296	Ppp6r1	ENSMUSE00000415805, ENSMUSE00000415797	En2-induced stop codon
ENSMUSG00000034210	Efcab14	ENSMUSE00001287561	En2-induced stop codon	Yes
ENSMUSG00000043962	Thrap3	ENSMUSE00000517008, ENSMUSE00000235420	En2-induced stop codon
ENSMUSG00000019951	Uhrf1bp1l	ENSMUSE00000574228, ENSMUSE00000574227	En2-induced stop codon
ENSMUSG00000070337	Gpr179	ENSMUSE00000648390	En2-induced stop codon
ENSMUSG00000040506	Ambra1	ENSMUSE00001301730	En2-induced stop codon
ENSMUSG00000062627	Mysm1	ENSMUSE00001308446	En2-induced stop codon	Yes
ENSMUSG00000034416	Pkd1l2	ENSMUSE00001041439	En2-induced stop codon
ENSMUSG00000038368	Focad	ENSMUSE00000318854	En2-induced stop codon
ENSMUSG00000064262	Gimap8	ENSMUSE00000474461, ENSMUSE00000480047	En2-induced stop codon
ENSMUSG00000035948	Acss3	ENSMUSE00000258274	En2-induced stop codon
ENSMUSG00000038807	Rap1gap2	ENSMUSE00000578464	En2-induced stop codon
ENSMUSG00000078786	BC024978	ENSMUSE00000676544, ENSMUSE00000676543	En2-induced stop codon
ENSMUSG00000030814	Bcl7c	ENSMUSE00001264459, ENSMUSE00001222089	En2-induced stop codon
ENSMUSG00000009569	Mrtfb	ENSMUSE00000356192, ENSMUSE00000367593	En2-induced stop codon
ENSMUSG00000029681	Bcl7b	ENSMUSE00000191454	En2-induced stop codon
ENSMUSG00000061815	Rufy4	ENSMUSE00000544363	En2-induced stop codon
ENSMUSG00000043857	Mgat5b	ENSMUSE00000506830	En2-induced stop codon
ENSMUSG00000017697	Ada	ENSMUSE00000171582, ENSMUSE00000171576	En2-induced stop codon	Yes
ENSMUSG00000031196	F8	ENSMUSE00001275261	En2-induced stop codon
ENSMUSG00000000826	Dnajc5	ENSMUSE00000170833	En2-induced stop codon
ENSMUSG00000032269	Htr3a	ENSMUSE00000218264	En2-induced stop codon
ENSMUSG00000028978	Nos3	ENSMUSE00000184043, ENSMUSE00000263414	En2-induced stop codon
ENSMUSG00000030516	Tjp1	ENSMUSE00000200034, ENSMUSE00000277209	En2-induced stop codon	Yes
ENSMUSG00000017781	Pitpna	ENSMUSE00000661785	En2-induced stop codon
ENSMUSG00000027011	Ube2e3	ENSMUSE00000566049	En2-induced stop codon
ENSMUSG00000029076	Sdf4	ENSMUSE00000185247	En2-induced stop codon
ENSMUSG00000019920	Lims1	ENSMUSE00001092576	En2-induced stop codon
ENSMUSG00000052369	Tmem106c	ENSMUSE00000646316, ENSMUSE00000646315	En2-induced stop codon
ENSMUSG00000040537	Adam22	ENSMUSE00000301902	En2-induced stop codon	Yes
ENSMUSG00000035273	Hpse	ENSMUSE00000460845	En2-induced stop codon
ENSMUSG00000031696	Vps35	ENSMUSE00000392370	En2-induced stop codon
ENSMUSG00000031913	Vps4a	ENSMUSE00000329480, ENSMUSE00000329469	En2-induced stop codon
ENSMUSG00000005378	Bud23	ENSMUSE00001220296	En2-induced stop codon
ENSMUSG00000045662	Henmt1	ENSMUSE00000408443, ENSMUSE00000368035	En2-induced stop codon
ENSMUSG00000025728	Pigq	ENSMUSE00001256299, ENSMUSE00001209898	En2-induced stop codon
ENSMUSG00000028907	Utp11	ENSMUSE00001206859	En2-induced stop codon
ENSMUSG00000064061	Dzip3	ENSMUSE00000303779	En2-induced stop codon
ENSMUSG00000028898	Trnau1ap	ENSMUSE00001241668	En2-induced stop codon
[truncated: 12,263 more rows]
